# Supplementary material for: Recombinant Human Cytomegalovirus Expressing an Analog-Sensitive Kinase pUL97 as Novel Tool for Functional Analyses
Source: Viruses. 2022 Oct 17;14(10):2285. doi: 10.3390/v14102285 (PMC9610083; doi:10.3390/v14102285)
Supplement: Supplementary file 1 [file viruses-14-02285-s001.zip]

Archive with 2 entries (2 files):
- viruses-1930091-supplementary.pdf
- viruses-1930091-supplementary.XLSX
