# Supplementary material for: Recombinant Human Cytomegalovirus Expressing an Analog-Sensitive Kinase pUL97 as Novel Tool for Functional Analyses
Source: Viruses. 2022 Oct 17;14(10):2285. doi: 10.3390/v14102285 (PMC9610083; doi:10.3390/v14102285)
Supplement: Supplementary file 1 [file viruses-14-02285-s001.zip › viruses-1930091-supplementary.XLSX]

## Sheet: Summary
NON-INFECTED DMSO vs. 3MB-PP1 TREATMENTS
UP-REGULATED				DOWN-REGULATED
Gene Name	Student's T-test Difference MB_DMSO	-Log Student's T-test p-value MB_DMSO		Gene Name	Student's T-test Difference MB_DMSO	-Log Student's T-test p-value MB_DMSO
LYRM7	2.14589	1.37667		PTGS2	-2.09446	1.83114
CEBPZOS	2.0556	3.58067		PDE1C	-1.93245	2.48684
PTGES	1.86855	4.07153		MYPN	-1.91665	2.42167
ACADS	1.86097	2.89165		BCAR1	-1.87057	2.74096
COQ3	1.85837	3.00358		RFLNB	-1.81389	3.1741
SOD2	1.84411	2.97917		UAP1	-1.77714	2.71221
CMC1	1.83691	2.94156		MT1X	-1.7633	1.39469
ALDH2	1.7915	1.90137		FBLIM1	-1.7409	2.59539
MRPS14	1.79115	2.64292		FN1	-1.73244	2.08281
CCDC51	1.68773	2.31145		PPME1	-1.68452	2.8373
SURF1	1.68245	3.77849		ZYX	-1.68422	2.47283
ALDH3A2	1.66477	2.36868		NEK7	-1.67817	1.72097
CISD1	1.65863	2.36945		TGFB1I1	-1.669	1.69276
PISD	1.63122	1.59363		SERPINE1	-1.63852	1.37415
FDXR	1.6225	3.34058		DAP	-1.60352	2.71962
HINT2	1.61787	1.6479		IQGAP3	-1.58114	1.59097
TOMM6	1.61257	1.66841		PLOD2	-1.57641	3.78021
MCEE	1.6066	3.1593		MYL9	-1.56348	1.5333
RTN4IP1	1.6002	2.42869		RPL22L1	-1.55665	3.33952
MRGPRF	1.59097	2.20105		DHFR	-1.48272	3.21001
COQ9	1.58753	3.29159		HERC4	-1.47828	1.31399
ACSF2	1.57917	2.6307		EIF4EBP1	-1.47307	3.10808
KIT	1.57285	3.68897		DAB2	-1.46628	1.72993
TIMMDC1	1.56298	1.50613		PLS1	-1.41537	1.96034
SLC25A46	1.54939	2.45741		PDLIM2	-1.41265	1.96507
MTRES1	1.54659	1.99417		PAPSS2	-1.37283	1.66447
HTRA2	1.53858	1.74924		DBI	-1.34796	1.40759
MACROD1	1.53458	2.41628		ITGA11	-1.33889	1.87252
LZTS2	1.53444	2.04725		TGM2	-1.33669	1.82109
MLYCD	1.52697	2.95691		PDLIM5	-1.30909	3.17625
FECH	1.52693	2.13851		ANP32E	-1.30139	1.49789
IDH3G	1.52592	2.48355		PRDX6	-1.28658	2.00535
NDUFB5	1.52558	3.07079		JPT1	-1.27344	1.56435
ACO2	1.52436	1.81364		UBASH3B	-1.2654	2.33464
COX11	1.51994	2.52539		VASP	-1.26404	4.76673
SLC25A11	1.51909	2.83458		HK2	-1.25086	3.94981
PLGRKT	1.51288	3.04056		CSRP1	-1.23729	2.23656
YARS2	1.50723	1.48584		CALD1	-1.21976	1.42442
AURKAIP1	1.50402	2.18486		LDHA	-1.2171	1.67034
ALDH6A1	1.50154	3.16789		FILIP1L	-1.21564	1.33187
BCKDHA	1.48977	2.84045		STMN1	-1.20943	2.28437
HIBCH	1.48887	3.91331		ENSA	-1.20057	1.75848
OGDH	1.48858	2.67608		PLS3	-1.1989	2.14681
TMEM11	1.48363	3.23265		UBASH3A	-1.19056	1.8686
RDH13	1.48061	2.63533		LOXL2	-1.18679	1.36388
HADH	1.47506	2.99287		DESI1	-1.18326	1.89762
AGK	1.47429	3.72688		PEA15	-1.17795	1.64981
ACADSB	1.47108	3.02651		SRA1	-1.1776	1.39939
RMDN2	1.47001	2.56978		CNN2	-1.16337	1.47096
SLC25A12	1.46265	3.3079		GBP1	-1.15995	1.76667
MPC2	1.46108	1.89152		ITPA	-1.14664	1.81975
RHOT1	1.46108	3.83988		CNN1	-1.14274	2.33331
GK	1.461	3.63192		PFN1	-1.13952	2.0471
COX14	1.45994	2.63206		SH3BGRL3	-1.1289	1.59004
PDHX	1.45845	2.43209		LASP1	-1.1184	3.24232
PDPR	1.45612	3.22146		TAX1BP3	-1.10914	1.34705
COA3	1.45207	2.52271		CDV3	-1.10163	2.25428
FDX1	1.45142	1.42548		S100A11	-1.09591	2.05796
TEFM	1.44638	1.77162		CLIC4	-1.08609	1.64224
PCCA	1.44611	4.0075		PAWR	-1.08291	2.42959
MMUT	1.44384	3.09484		TRIP13	-1.08228	2.50861
ACOT13	1.44342	1.71442		GNG5	-1.07662	1.87988
PCCB	1.4432	4.23806		CLIP4	-1.07357	2.4694
MDH2	1.44067	2.48065		PTMS	-1.07061	2.4847
ALPL	1.44036	2.50872		MAPK14	-1.0673	1.65713
HMGCL	1.43719	3.33642		ARHGDIB	-1.06247	1.41669
DCAKD	1.43363	3.56172		CLIC1	-1.05111	1.90236
MMAA	1.42904	3.47824		EDF1	-1.04193	1.76647
YIPF1	1.4261	1.67811		WDR1	-1.04184	1.97274
PDP1	1.42443	4.46514		HSPB7	-1.03631	2.01944
UXS1	1.41973	2.2435		BTF3	-1.02782	1.90295
HSPD1	1.41347	1.48322		PDLIM4	-1.02445	1.86222
NDUFA8	1.41154	2.78018		PDLIM7	-1.02215	1.32488
MKKS	1.41105	1.95644		SUMO3	-1.02155	1.56086
PC	1.40974	2.71064		TXNDC17	-1.02134	1.51872
CSNK1D	1.4083	4.39638		BZW1	-1.02088	1.93521
NDUFAF3	1.40818	1.58357		PDAP1	-1.01955	1.6833
DNAJA3	1.40755	1.75445		LOXL4	-1.01912	2.36122
AK3	1.4066	2.9856		COTL1	-1.01303	1.67263
PYCR2	1.40479	1.56311		GBE1	-1.01211	1.69961
NDUFB7	1.40087	2.28194		ALDOA	-1.01184	1.99072
LYRM4	1.39652	3.54422		MTPN	-1.00864	1.48496
CAVIN2	1.39373	1.38061		CTHRC1	-1.0075	1.45289
CYP2U1	1.39346	2.43792		AACS	-1.00041	2.50677
ALDH5A1	1.38811	1.61738		EIF4A1	-0.999819	1.60169
ABHD10	1.38729	3.26472		CRABP2	-0.997437	1.78189
PET100	1.38705	2.32542		NCAPG	-0.991477	2.22188
CHCHD4	1.38587	1.91906		GIPC1	-0.991042	2.81621
SAYSD1	1.37982	1.55668		DCLK2	-0.990783	2.06942
NDUFA9	1.37156	2.83968		GFPT1	-0.987502	1.50023
NLRX1	1.36889	2.48251		ENO1	-0.986617	2.0436
OXSM	1.36689	3.03509		SERF2	-0.984552	2.49003
NDUFB10	1.36686	2.93038		PDE4DIP	-0.974178	2.04509
UQCRB	1.366	3.15844		AKAP11	-0.973094	1.83567
ABCB8	1.3652	1.38127		CFL1	-0.969927	2.16176
UQCRC1	1.36204	2.90517		SMAP	-0.969468	1.94392
MGST3	1.35988	3.47136		CDC37	-0.966518	1.61809
RPUSD3	1.35929	1.50961		RPL38	-0.966016	3.08881
IDH3B	1.35808	1.78884		EGLN1	-0.962656	1.98451
IDH3A	1.35785	2.12921		NAA30	-0.958814	2.76348
MPV17	1.35718	3.25036		TOMM34	-0.957039	1.44681
FUNDC2	1.35279	3.27122		MAD2L1	-0.955358	1.71242
MCCC1	1.35198	3.63704		HSPB1	-0.954619	2.14884
MT-ND1	1.3492	4.52659		ARHGAP18	-0.952812	1.5144
TIMM21	1.34348	2.56831		RRM1	-0.952013	2.07282
OXA1L	1.34027	1.489		ANP32B	-0.949678	1.50511
TARS2	1.33593	2.01757		DSTN	-0.94929	1.5048
SUCLG2	1.33537	3.65988		TMA7	-0.942652	2.21763
BCAT2	1.33119	3.4228		TPT1	-0.941744	1.5996
COA6	1.32737	1.59897		SH3GL1	-0.941665	2.28937
NDUFV3	1.32712	2.00512		HDLBP	-0.940826	2.81592
NDUFB6	1.32637	1.82404		PTEN	-0.93987	1.59606
TFAM	1.32339	2.61037		RAVER1	-0.938639	2.31573
SSBP1	1.32266	1.75436		SLC38A2	-0.936574	3.0091
APOO	1.32261	1.73248		TSC22D2	-0.932613	3.28964
TIMM23B	1.32044	1.36164		VCL	-0.931771	1.33309
AIFM1	1.31826	2.59892		NRDC	-0.929503	1.90697
PMPCB	1.31762	2.69284		EIF5A	-0.927492	2.21372
NNT	1.31564	2.99523		IPO7	-0.924676	1.53627
COX7A1	1.31428	1.87201		UBE2G1	-0.92335	1.33645
ATAD1	1.31112	3.14003		QSER1	-0.91842	1.42223
MFN1	1.30952	1.78096		PGK1	-0.911807	1.7288
MRPL35	1.30656	2.11872		FTH1	-0.909979	2.25128
TUFM	1.30555	2.52701		S100A13	-0.909568	2.1944
SLC25A25	1.30541	1.32336		SARNP	-0.909416	1.32477
UQCR10	1.30356	2.56328		UGDH	-0.90577	1.52822
DBT	1.30301	3.88862		ARPC4	-0.899981	1.9281
MRPL2	1.30293	2.36349		SMC4	-0.899878	1.41143
AUH	1.30274	3.2276		LARP6	-0.898406	3.10635
GATD3B	1.30151	3.37031		UBE2K	-0.897765	1.48983
UQCRQ	1.30104	2.16144		CTPS1	-0.897216	1.57797
SLC25A20	1.29996	3.13904		TBCB	-0.896227	2.0673
ISCU	1.2986	3.36423		LIMS1	-0.895804	1.71887
ACSL1	1.29636	1.55461		UBE2V1	-0.893912	1.74891
CMC2	1.29426	1.82019		EIF4B	-0.893349	1.5977
SFXN3	1.2939	3.62313		PKM	-0.890697	1.65719
SUCLG1	1.29238	3.02464		PPP1R18	-0.889084	2.66777
GOT2	1.29064	1.90568		ARFGAP2	-0.888294	2.2566
MRPS21	1.28979	1.99349		IMPDH1	-0.888172	1.94329
NDUFS6	1.28757	3.01941		IRF2BP2	-0.886741	1.95937
COQ6	1.28728	2.8752		MCRIP1	-0.88254	1.78782
GLUD1	1.28595	3.10113		UBE2D2	-0.87395	1.33016
DLAT	1.28362	2.70097		BCL10	-0.873538	1.95949
ECH1	1.28331	3.32903		PDLIM1	-0.871331	2.03696
RMDN3	1.28278	2.11028		FHOD1	-0.871102	1.94643
MRPL51	1.28212	2.38228		SHC1	-0.870716	2.52599
SCO1	1.28136	3.06791		IMPDH2	-0.865117	2.31269
TIMM10	1.28054	1.71043		NAP1L1	-0.864987	1.93869
CHD2	1.28024	1.78092		UBE2R2	-0.864283	1.60031
MT-ND5	1.27961	3.41252		BCAT1	-0.863923	2.94477
MRPL46	1.27891	2.10949		MAPRE1	-0.862546	1.31604
NDUFB4	1.27678	3.2685		PAICS	-0.861984	2.1894
PMPCA	1.27633	2.70908		SMS	-0.858615	1.98434
CHID1	1.27555	2.74225		SPAG7	-0.853784	1.70151
DLST	1.27553	2.70496		MAP2K1	-0.853748	1.82557
ERMP1	1.27547	3.26004		EPS8	-0.853218	1.92412
CYCS	1.27508	2.75487		MAGEB4	-0.852685	1.36631
SDHB	1.27489	2.98884		MIF	-0.852225	1.53498
MTCH1	1.27434	3.35213		PLIN3	-0.849198	2.18729
C8orf82	1.27397	3.03172		TPM2	-0.847846	3.00955
CRAT	1.27338	3.4208		UBE2H	-0.845785	2.12011
NDUFA7	1.27249	2.67909		ARPC1B	-0.845627	1.88551
ADCY6	1.27208	3.24407		AFAP1	-0.845269	2.20107
MRPL20	1.27192	2.02966		UBE2E2	-0.844783	1.48998
NDUFS4	1.27058	2.90513		C20orf27	-0.844457	1.56136
NDUFS1	1.26835	3.03024		ARPC5	-0.842852	2.06369
TIMM50	1.26589	1.80976		ATXN10	-0.84189	1.81453
UBAC2	1.26584	2.18063		RPS12	-0.839734	1.4322
SLC25A4	1.26432	1.6053		PFKP	-0.838326	1.6717
HIBADH	1.26398	2.71552		TRIO	-0.83576	1.50732
GLRX5	1.26331	1.42751		ADI1	-0.833262	1.30455
MRPS35	1.26292	2.18242		STK10	-0.832424	3.06505
MRPL33	1.26217	2.50965		ADK	-0.831635	1.44027
NDUFS8	1.25929	3.06201		ACTN4	-0.831402	1.45474
IARS2	1.25923	4.3984		AGFG1	-0.829661	2.40227
NDUFS2	1.25894	3.43137		UBE2Z	-0.829145	1.50351
SLC25A10	1.25831	1.82704		ACTN1	-0.827551	1.39746
TRMT10C	1.25771	1.7728		SOWAHC	-0.827099	1.56758
SLC27A4	1.25721	2.39359		AKT3	-0.823249	1.46711
THNSL1	1.25261	2.66574		OGA	-0.818266	1.90547
ACADM	1.25162	2.07718		HPRT1	-0.81706	1.45079
MRPS17	1.25109	1.75249		MSN	-0.816888	1.85661
ETFDH	1.24998	2.8061		DBNL	-0.815197	2.75529
NDUFS7	1.24867	2.39287		NUTF2	-0.814405	1.46781
HADHB	1.24811	3.16854		RPSA	-0.813429	1.74825
FRMPD1	1.24705	3.16207		PGAM1	-0.811562	1.63803
ECHS1	1.24628	2.90019		GNE	-0.811342	1.5907
NDUFB1	1.24563	2.74134		NEDD1	-0.811336	3.36805
CPT2	1.24505	3.03194		CTIF	-0.809952	2.03287
MTARC2	1.24427	3.69133		GAPDH	-0.809081	1.75343
COX7B	1.24118	1.76382		ACTR3	-0.808731	2.02502
ETFA	1.24029	3.1286		RNH1	-0.805554	1.56399
SPG7	1.2374	3.02458		NCOR2	-0.802717	2.67102
FAM210B	1.23468	1.70455		POMP	-0.800491	1.81997
CARS2	1.23352	2.47946		AKT1S1	-0.796841	2.34232
RAB29	1.23298	1.62274		SERBP1	-0.794921	1.90422
CYP27A1	1.23216	2.69756		LGMN	-0.794301	2.21238
MRPL42	1.22315	2.15075		ARPC2	-0.793002	1.78052
IFNGR1	1.2226	2.27397		PTPN12	-0.791632	1.64177
ATPAF2	1.22062	1.66424		EIF4H	-0.790295	1.38122
CCPG1	1.21739	1.36322		RACK1	-0.786293	1.64372
RNASEH2A	1.21502	4.38107		NTMT1	-0.785269	1.75214
AASS	1.21497	3.54507		UGP2	-0.784757	1.95397
DECR1	1.21489	3.13292		USP10	-0.782432	1.61192
COQ5	1.21077	2.66674		NACA	-0.781893	1.35481
PCYOX1L	1.20804	2.24003		ARPC3	-0.780142	1.76024
HSD17B10	1.20618	2.13423		ACTR2	-0.779866	1.70916
GCAT	1.20561	2.41923		DLC1	-0.777969	1.42286
MECR	1.20498	2.68822		TLN1	-0.774427	1.33571
NEFL	1.20454	1.90842		TPI1	-0.771965	1.39462
NDUFB11	1.20362	2.32142		MBNL1	-0.771611	4.07444
CAMLG	1.20296	2.26202		EEF1A1	-0.771023	1.69462
UQCRC2	1.20287	3.05622		ILK	-0.769922	1.85686
PYROXD2	1.20281	1.63922		C7orf50	-0.769151	1.96984
MTCH2	1.20244	3.67177		SMYD5	-0.767902	1.31806
PRRG1	1.20193	1.3968		TSC22D1	-0.767761	2.04209
HADHA	1.20035	2.99637		MYL6	-0.767677	1.32822
NDUFB8	1.19968	2.91497		CAP1	-0.767653	2.36047
ACAT1	1.19886	2.47919		RAB3B	-0.767	3.9017
MRPL47	1.19838	1.77052		EZR	-0.766055	1.47247
NDUFA5	1.19556	2.81347		GLRX	-0.765696	1.38623
NDUFV2	1.19499	3.01783		CASP3	-0.765623	2.31225
MRPL57	1.19428	2.04606		PGK2	-0.765376	1.62278
TXNRD2	1.19236	3.06818		RAP1GDS1	-0.765306	1.82071
NIPSNAP2	1.18956	3.19982		USP4	-0.76439	2.27475
HLA-E	1.18727	2.78818		SEC31A	-0.763432	1.73589
OCIAD1	1.18675	2.71204		YAP1	-0.761927	2.19131
NUBPL	1.18557	3.56981		PACS1	-0.761177	1.64092
MRPL32	1.18504	1.99779		NME2	-0.757948	1.62061
ASAH1	1.18465	1.60812		SEC24D	-0.755523	1.53685
MRPS5	1.18458	1.9449		PAK2	-0.755398	2.11092
CHCHD1	1.18342	1.86999		EHD4	-0.755164	1.77733
FAHD1	1.18258	2.20157		RPS21	-0.754826	1.75734
SUPV3L1	1.18183	1.74348		CASP7	-0.754417	2.112
IVD	1.18108	4.03794		DNAJB4	-0.749727	3.09331
MRPL27	1.18049	2.06177		RSU1	-0.747408	1.7232
OPA1	1.17942	3.02521		YWHAH	-0.745934	1.93453
LETM1	1.17937	3.09234		XPOT	-0.745758	1.41846
PSAP	1.17825	2.05043		TAGLN2	-0.745611	1.3274
MRPL41	1.17823	1.95831		RAD23B	-0.742995	1.65085
APOD	1.17807	2.26376		PGLS	-0.742546	1.4256
HCCS	1.1761	2.36523		SUMO2	-0.741381	1.4238
ABHD11	1.17593	1.36936		NFATC4	-0.740363	2.28657
MT-CO2	1.17532	2.68029		IPO9	-0.740352	1.37215
UQCRH	1.17486	2.59748		PCNP	-0.738442	1.35006
GADD45GIP1	1.17479	3.07043		GPI	-0.734537	1.41427
NDUFC2	1.17329	3.25927		TIPRL	-0.727334	1.54895
FAM8A1	1.17259	2.23851		MICAL2	-0.726519	2.54357
UQCC1	1.17194	1.95536		CAPRIN1	-0.721713	2.08102
MRPS25	1.1717	2.13939		GYS1	-0.721457	1.981
PHB	1.17149	2.62081		EVL	-0.720625	1.7501
NDUFA13	1.17033	2.71554		CBFB	-0.720443	1.56913
ECI2	1.17016	3.55643		PICALM	-0.719935	2.1837
C1QBP	1.16439	1.72109		PXN	-0.71981	1.95585
ATP5F1B	1.16333	2.72546		APIP	-0.718803	2.07484
NDUFB3	1.16331	2.64738		C19orf53	-0.717372	1.612
FARS2	1.16301	1.88963		SBDS	-0.716832	1.44751
MRPS15	1.16059	1.92165		PARVA	-0.715505	1.32183
SUCLA2	1.15893	4.25136		UBE2V2	-0.711233	1.34715
ABHD2	1.15681	2.32075		MAP2K4	-0.71103	1.4743
MCCC2	1.15551	4.12759		NME1	-0.709491	1.75402
MRPL16	1.15399	2.33663		POLDIP3	-0.706504	1.53272
GCDH	1.15317	2.48249		RIC8A	-0.700731	1.924
ATP5MF	1.15288	3.61252		PPIA	-0.700574	1.38763
MRPS36	1.1523	3.12259		MAT2A	-0.70052	1.57525
ATP5F1C	1.15143	2.42071
ETFB	1.15093	3.15495
EPB41	1.14826	2.47503
TOMM22	1.14815	1.34331
TK2	1.14806	2.3289
RMND1	1.14737	3.78753
ALDH4A1	1.14692	2.76903
MRPL50	1.14532	1.76259
TMEM201	1.14519	2.46563
TMEM126A	1.1438	1.90076
MRPS22	1.14346	1.88402
NDUFS3	1.14295	2.94125
PTCD3	1.14226	2.35093
ARMC10	1.14036	3.00211
SYNE3	1.13938	2.87195
MRPS12	1.13934	1.71677
MRPS33	1.13818	1.94538
MRPL24	1.13802	2.10868
NDUFAF4	1.13561	1.50306
SAMM50	1.13561	3.48378
PTGIS	1.13451	1.32488
ATP5PO	1.13423	2.79466
PTPRA	1.13383	2.13456
ECI1	1.13365	2.40944
FXN	1.13328	1.94081
ATP5PB	1.13299	3.10135
SFT2D2	1.13259	1.59336
SLC25A5	1.13196	1.55306
TOMM40	1.13182	1.76794
SLC30A9	1.13169	3.04054
TAMM41	1.1314	2.44501
MARCHF5	1.12982	3.47967
NDUFA6	1.12976	2.81461
OS9	1.12943	1.7829
MRPS24	1.12877	1.79947
PHB2	1.12793	3.27242
NFS1	1.1263	2.98235
TACO1	1.12537	1.38533
RETSAT	1.12383	2.64907
BPHL	1.12205	1.54649
EARS2	1.12152	2.52698
CYB5A	1.12075	2.57923
ISCA1	1.11964	4.34276
CD47	1.11805	2.4082
TTC19	1.11776	2.59635
AFG3L2	1.11751	3.01096
ARMCX1	1.11714	1.79295
NIPSNAP1	1.11649	3.26495
MRPS27	1.11449	1.84327
APOOL	1.11407	2.62359
MRPS10	1.11281	2.0608
UQCRFS1P1	1.11091	2.58757
SLC25A24	1.10653	2.41019
ACAA2	1.10651	3.34228
NDUFB9	1.10583	2.7654
NDUFS5	1.10582	2.75056
MRPL15	1.10577	1.99255
COX16	1.10519	1.99352
CHCHD3	1.10407	2.80978
NIPSNAP3A	1.10248	3.67773
MRPL40	1.10239	2.18454
COX4I1	1.10059	1.98156
VDAC3	1.09787	3.18444
MTX1	1.09785	3.54237
DNAJC19	1.09747	1.79955
TMEM65	1.09746	2.45041
DNAJC30	1.09695	1.96332
ACAD9	1.0965	2.9858
ATP5IF1	1.09277	2.65549
ATP5F1A	1.09098	2.42219
MRPL30	1.08885	2.13887
SQOR	1.08841	3.42913
PPA2	1.08769	2.37787
MRPS18A	1.08759	2.27722
DLD	1.08549	2.88771
DHTKD1	1.0845	3.04546
MRPL22	1.08368	2.22316
MRPL28	1.08185	2.25815
ATP5PD	1.08017	3.00717
VDAC2	1.08	2.72078
MRPL58	1.07965	2.38042
RHOT2	1.07933	3.29977
CPT1A	1.07925	1.62583
APLP2	1.07822	1.6568
SUOX	1.07802	3.27229
MFN2	1.07744	3.55284
ANGPTL2	1.0768	1.80565
PCK2	1.074	1.34445
NDUFV1	1.07268	3.22835
GNPAT	1.07038	2.94505
NDUFA10	1.07	2.92531
LRPAP1	1.0696	2.49151
SRD5A3	1.0694	2.40836
MRPL1	1.06875	1.81597
MRPL23	1.06875	2.20466
ATAD3B	1.06865	1.42167
ME2	1.06785	2.0083
NADK2	1.06779	2.81709
MRPL54	1.0669	2.11693
ISOC2	1.06592	5.38642
MRPL12	1.06555	1.96132
SDHAF4	1.06508	2.34671
ATP5F1D	1.0636	2.26261
FBLN2	1.06316	1.80218
NARS2	1.06274	4.41476
SLMAP	1.06267	1.33712
M6PR	1.06238	1.92192
SDHA	1.06142	3.0582
TIMP1	1.06054	2.01227
HSDL2	1.06054	2.75768
COX6C	1.05749	1.55929
DPP4	1.05667	1.50567
ATP5ME	1.05618	3.39639
TIMM17B	1.05516	1.45478
MTIF2	1.05498	2.29523
SLC25A1	1.05457	2.10021
PITRM1	1.05378	2.42305
MRPS9	1.05125	1.51483
CARD19	1.05033	3.54619
ANKRD30A	1.04901	2.67039
PEX2	1.04884	1.6385
MRPL44	1.04883	1.97473
GFM2	1.04723	2.22738
MRPL19	1.04444	2.34415
STOML2	1.04296	2.30742
MRPL45	1.04256	2.09542
MERTK	1.03571	2.98815
BCL2L13	1.03294	2.84682
H1-0	1.03094	1.42187
PARL	1.02977	3.62267
LPCAT1	1.02907	2.56769
CLPP	1.02901	1.82217
MTIF3	1.02783	2.8274
MRPS18C	1.02753	1.58899
PLD1	1.02743	2.3969
MFF	1.02716	2.36046
MTX2	1.02642	2.67725
FAM234A	1.02537	1.71726
MRPL43	1.0228	1.96391
SLC25A6	1.02165	1.75955
VWA8	1.02147	2.90016
GPD2	1.02044	3.55181
ABCB7	1.02035	1.76047
TAP1	1.01935	2.5665
CROCC	1.01818	2.72678
COX5A	1.01782	1.53023
ABAT	1.01606	2.98485
MRPL13	1.01603	2.10443
DCD	1.01566	2.73066
LTBP3	1.01464	2.53247
BST1	1.01401	1.33061
MACROH2A1	1.01398	2.56923
ATP5F1E	1.0122	2.34399
BCS1L	1.01209	2.25813
FUT11	1.01187	4.7061
MRPS31	1.01168	2.0636
MRPL10	1.01071	2.13321
CYP51A1	1.01041	2.84561
ACAA1	1.01004	2.91379
PREB	1.00778	1.54346
PEX11B	1.00716	2.56704
VAMP3	1.00665	2.13651
PGAM5	1.00573	1.75541
CTSF	1.00405	4.23978
SLC37A4	1.00358	1.36388
MICU1	1.00241	2.72148
DGUOK	1.00196	3.45355
UGCG	0.998971	1.60264
MRPS11	0.998333	1.77307
HSD17B4	0.997906	3.16906
TMEM209	0.997705	1.58813
MRPL48	0.997638	2.32548
AARS2	0.997466	1.76864
PNPLA8	0.997082	2.92224
PCYOX1	0.996506	2.01069
TMEM115	0.99632	1.95888
ACOT8	0.995378	2.60975
DCXR	0.994096	1.39034
ABCD3	0.993351	2.08092
TMEM192	0.992822	1.66626
MCU	0.991507	1.93902
IDH2	0.991204	2.42708
MRPL53	0.98986	1.87414
SUN1	0.989792	2.54743
TSPO	0.989206	2.1902
PTRH2	0.987687	1.41343
PNPT1	0.98768	1.35235
PDHA1	0.987617	2.98683
HARS2	0.984811	2.17389
MTPAP	0.984638	1.30935
MRPL39	0.984275	1.81541
OSTM1	0.983111	1.38102
THEM6	0.982587	3.10928
LGALS3BP	0.982422	1.35222
MICOS13	0.981802	2.98402
NOMO1	0.980609	1.44399
H2AFY2	0.979734	2.8152
ITM2B	0.979048	2.4658
SLC22A18	0.976846	1.81896
MRPL52	0.976666	1.45401
MRPS26	0.974755	1.9229
DHRS7B	0.974541	1.49384
ARL6IP5	0.971523	1.92305
CD9	0.971456	2.99338
MICU2	0.970997	2.55725
DHRS1	0.970986	3.77278
BOLA3	0.968602	1.72025
DIABLO	0.967159	2.96552
MRPL38	0.966616	2.07102
MRPL9	0.96654	1.99344
NDUFA2	0.965174	2.82948
H3-2	0.96411	1.82169
SEL1L	0.96364	1.77882
MRPS6	0.963529	1.38205
KIFBP	0.963211	3.34144
TOMM5	0.963094	1.52565
IGFBP6	0.962932	3.34617
GUF1	0.962648	1.457
MRPL37	0.960792	2.26162
PDHB	0.95896	3.23423
H3-3B	0.957321	2.93032
DHRS7	0.956691	3.33598
TMEM159	0.95642	3.18337
ACOX1	0.956308	3.55271
MCUR1	0.956132	1.78536
CHCHD6	0.954411	1.69552
PAM16	0.954219	1.3109
MRPL3	0.953439	2.30298
MCUB	0.952797	2.95342
LEMD2	0.951056	2.78881
EPHX1	0.950572	3.04781
SLC26A6	0.949936	2.64255
SERPING1	0.949358	2.46056
COX6A1	0.949049	1.7616
AK2	0.947127	3.39259
MRPS23	0.946622	1.80183
ABHD16A	0.943057	3.1041
TOMM70	0.938852	2.4737
BCL7A	0.938467	1.33392
DAP3	0.937884	1.49916
NDUFA12	0.937564	4.0535
SLC12A7	0.936448	2.12208
DPY19L3	0.935011	2.16387
IFIT3	0.934413	1.33968
TTC13	0.934106	1.47799
EXOG	0.934071	3.17813
CROT	0.933366	2.46585
ARL5B	0.933221	1.37408
SPRYD4	0.932669	2.21729
VAMP2	0.930431	2.76951
STX8	0.928622	2.74985
ACOT9	0.928603	6.1861
MRPS28	0.928505	1.63428
SLC25A3	0.92633	2.57531
BRD1	0.923971	1.96132
MRPL14	0.923311	1.82015
ALDH1L2	0.922337	2.97131
ATAD3A	0.921158	2.31272
TM7SF2	0.920994	2.44207
SCP2	0.918718	2.48541
TXN2	0.918038	1.73491
ITFG1	0.91784	2.4691
MRPL11	0.916713	1.95131
CAPN5	0.916666	1.93193
DPY19L1	0.916633	3.03226
CASC4	0.913953	2.32165
EMP2	0.913298	2.71368
WRB	0.910627	2.29459
CANT1	0.908879	1.9739
TPST1	0.907729	3.16356
DARS2	0.907097	2.61164
STX16	0.906271	1.4132
ATP9A	0.905598	2.48779
CHMP6	0.904863	1.77562
CYB5R3	0.904262	1.65276
ATP5MD	0.904062	2.23994
CLU	0.902791	1.35334
MRPS16	0.900541	1.58667
NDUFC1	0.900278	2.38357
ERG28	0.896485	2.18226
IBA57	0.893925	1.57876
FAM136A	0.893623	2.09617
MIPEP	0.89328	1.31771
IMMT	0.891129	2.69661
CDIPT	0.889732	2.57334
ATP5MPL	0.889323	1.43546
ACADVL	0.889112	2.46252
ACAD11	0.88826	2.89469
EHHADH	0.887101	3.55378
MMAB	0.886504	3.01094
EMC4	0.883897	1.7793
COX5B	0.882338	1.75656
NME3	0.882215	2.75486
TIMM9	0.878943	1.90929
SMIM20	0.87795	1.57309
OXCT1	0.87687	3.05521
PKP4	0.876868	2.42738
CST3	0.874881	1.41733
PYCR1	0.87408	1.4592
SDR39U1	0.874036	2.69046
CPOX	0.871688	2.89216
GALNT7	0.867446	2.06257
DHRS4	0.867256	3.19231
COX8A	0.866363	2.42285
CEND1	0.865535	1.79634
SPATA20	0.865352	1.47294
SDHC	0.864808	2.57099
EMC3	0.864142	1.9334
STX4	0.863887	2.95227
COX7A2L	0.863625	1.53278
SLC2A3	0.862887	2.42994
SLC38A10	0.862762	2.8752
TRABD	0.860363	1.63138
NDUFA3	0.860267	2.51042
MRPS2	0.859992	1.43289
DHRSX	0.859476	2.05132
CLPB	0.859251	1.99389
SLC35B3	0.858702	3.12754
CMTM6	0.857858	2.51553
MLEC	0.855975	2.99957
GTPBP10	0.855886	1.37871
SYNJ2BP	0.854663	2.39748
RAB13	0.854622	2.82369
GSTK1	0.85316	4.54561
SFXN1	0.85089	3.27538
COL18A1	0.850166	1.83676
MAIP1	0.848597	1.82214
CNPY4	0.847841	2.02672
GNA13	0.846642	1.84827
MRPL4	0.845428	1.49091
TMEM245	0.843003	2.35938
GBA	0.841866	3.29937
NDUFA11	0.841141	1.49993
CAND2	0.83739	2.09353
DNAJC11	0.834432	3.22287
GCSH	0.831736	1.84479
FH	0.830827	2.63483
FIS1	0.830227	3.458
HDHD5	0.830078	2.96119
DGLUCY	0.827372	1.83832
BRD7	0.825098	1.8593
ALDH1L1	0.824575	2.7924
FAM3C	0.822962	2.95417
SPNS1	0.822588	2.27975
NCLN	0.82068	1.8463
GPX1	0.820024	1.37708
TMEM168	0.819658	2.71269
PTGES2	0.819591	2.08479
CNIH4	0.817227	2.93686
RALA	0.817201	2.65339
MT-ATP6	0.815656	2.87208
CDK16	0.813535	1.89605
KIAA2013	0.813533	1.49876
DPAGT1	0.812136	2.4923
TECR	0.811619	1.50275
CDS2	0.81161	2.02619
SYNGR1	0.809384	4.53098
RARS2	0.808745	2.19395
LMBRD2	0.807762	2.03755
VDAC1	0.807303	2.29718
MPPE1	0.806437	1.572
NPC1	0.806053	3.10761
COX7C	0.803395	1.6928
MSRB2	0.800569	1.94609
ARL8A	0.79923	2.16444
DPY30	0.79903	2.31453
SMARCA2	0.797413	2.39029
TMED4	0.796924	4.16663
MIA3	0.796426	1.66393
IFFO2	0.794474	1.62897
AGPAT1	0.794261	1.93555
TRIM4	0.790697	2.02268
KDSR	0.790029	2.15324
RDH14	0.78971	2.03416
LONP2	0.78942	2.11732
RMDN1	0.787862	2.62944
MRPL49	0.787269	1.74271
TAP2	0.787201	2.55378
HSDL1	0.786932	3.44699
CS	0.786385	2.56972
SCCPDH	0.7862	2.70563
RCN2	0.785772	1.37756
ALG2	0.785251	1.96639
ATP5MG	0.784751	2.36044
NDUFA4	0.783071	1.71317
EMC10	0.781929	1.60528
ARL8B	0.781282	3.35113
GLB1	0.781212	3.34918
SLC30A5	0.780826	2.47954
ATP7A	0.780648	1.64109
PGRMC1	0.780643	1.49682
EXT2	0.779688	3.19742
EPB41L1	0.779102	1.96459
CLCN3	0.778649	1.85049
SQLE	0.778008	1.64472
CLPTM1	0.776793	1.50144
JAGN1	0.776674	1.98385
COX7A2	0.776437	1.5404
GPR107	0.774842	2.18418
NDUFAF7	0.770227	1.74477
SCAMP4	0.768642	3.05601
SYVN1	0.767675	1.79628
ACOT1	0.766231	1.94302
ARMCX2	0.764873	1.34398
PEX14	0.764703	2.03879
HACD3	0.764158	1.83632
PRDX3	0.76404	2.46599
MECP2	0.76176	1.73272
NAT14	0.75987	2.4603
TMLHE	0.75974	2.37099
MTHFD1L	0.757142	1.58155
ACOX3	0.756844	2.81362
FDFT1	0.755131	1.66769
GPR108	0.754483	2.63588
B3GAT3	0.752743	2.71836
C18orf32	0.751794	1.73988
TM9SF1	0.751368	1.78547
CNP	0.751128	4.29581
CLCC1	0.751086	1.7095
SLC44A2	0.750905	1.36844
SPCS3	0.750612	1.92921
GPX4	0.748726	3.36312
MCC	0.74841	1.54301
RER1	0.748062	2.19474
NMNAT1	0.74739	1.80352
UNG	0.745898	1.58057
DECR2	0.744514	3.05007
HS2ST1	0.74361	3.10417
BOK	0.742039	1.31818
SMPD4	0.741798	1.89036
CYBC1	0.741056	2.94738
MTX3	0.739252	2.64256
SLC35B2	0.73853	1.9882
ETHE1	0.73723	1.52555
RAB31	0.73531	1.60786
PEX16	0.734283	2.80936
TAPBP	0.732813	1.71059
DNAJC5	0.732729	1.94586
ZNF512	0.732158	1.8088
LAMTOR3	0.728257	2.48332
BRPF1	0.727639	1.34487
STIM1	0.727636	1.55162
SPCS2	0.72652	1.92889
ADAM15	0.725174	1.71513
CHPF	0.724741	1.70211
VAT1	0.723517	1.70166
IMPAD1	0.721611	2.92467
COX19	0.720713	1.62153
ARMC1	0.720437	2.13947
PELP1	0.71826	1.47872
DPM1	0.718125	1.89818
MRPL55	0.716546	1.8725
TM9SF3	0.715354	3.10936
EXD2	0.71243	2.2805
HSD17B11	0.711316	1.49436
ERP44	0.710235	2.36031
ARL6IP6	0.710226	2.22882
KANK1	0.707183	4.37008
CYC1	0.706302	2.79413
CENPV	0.705191	2.47302
AMFR	0.704715	1.41911
TMOD2	0.704533	1.32062
SLC17A5	0.701864	1.48787
MED1	0.700363	1.90229
RAP2C	0.70014	1.9941

## Sheet: Upregulated
MOCK_DMSO_1	MOCK_DMSO_2	MOCK_DMSO_3	MOCK_3MB_1	MOCK_3MB_2	MOCK_3MB_3	Contaminant	Chromosome	Modifications	GOBP name	GOMF name	GOCC name	KEGG pathway name	Reactome name	Student's T-test Significant MOCK_3MB_MOCK_DMSO	Student's T-test significant	# Razor Peptides	Sum PEP Score	Coverage [%]	# PSMs	# Unique Peptides	MW [kDa]	-Log Student's T-test p-value MOCK_3MB_MOCK_DMSO	Student's T-test q-value MOCK_3MB_MOCK_DMSO	Student's T-test Difference MOCK_3MB_MOCK_DMSO	Student's T-test Test statistic MOCK_3MB_MOCK_DMSO	Master	Accession	Description	Gene Name	Uniprot disease
2.926	2.70044	2.26303	4.08746	4.06178	6.17792	FALSE	5		cellular respiration;mitochondrial respiratory chain complex III assembly		mitochondrial matrix;mitochondrial membrane					0	5.697	15	1	1	11.9	1.37667	0.14114	2.14589	2.94909	Master Protein	Q5U5X0	Complex III assembly factor LYRM7	LYRM7	Mitochondrial complex III deficiency, nuclear 8 (MC3DN8)[MIM:615838]: A form of mitochondrial complex III deficiency, adisorder of the mitochondrial respiratory chain resulting in ahighly variable phenotype depending on which tissues are affected.Clinical features include mitochondrial encephalopathy,psychomotor retardation, ataxia, severe failure to thrive, liverdysfunction, renal tubulopathy, m…
3.848	3.97269	3.83794	5.66959	5.92125	6.23458	FALSE	2				integral component of membrane;mitochondrial membrane			+	MOCK_3MB_MOCK_DMSO	0	1.978	9	1	1	9.3	3.58067	0.020048	2.0556	12.1583	Master Protein	A8MTT3	Protein CEBPZOS	CEBPZOS
3.47249	3.21723	3.40599	5.1375	5.40599	5.15785	FALSE	9		acute inflammatory response;chronic inflammatory response;cyclooxygenase pathway;glutathione metabolic process;negative regulation of cell proliferation;oxidation-reduction process;prostaglandin biosynthetic process;prostaglandin metabolic process;response to calcium ion;response to cytokine;response to lipopolysaccharide;response to organic cyclic compound;response to retinoic acid;signal transd…	glutathione binding;glutathione transferase activity;prostaglandin-E synthase activity	endoplasmic reticulum membrane;integral component of membrane;membrane;mitochondrion;nuclear envelope lumen;perinuclear region of cytoplasm	Arachidonic acid metabolism;Metabolic pathways	Synthesis of Prostaglandins (PG) and Thromboxanes (TX)	+	MOCK_3MB_MOCK_DMSO	0	2.778	7	1	1	17.1	4.07153	0.0151495	1.86855	16.2063	Master Protein	O14684	Prostaglandin E synthase	PTGES
7.08852	7.07682	6.85549	8.59096	8.71493	9.29783	FALSE	12		butyrate catabolic process;fatty acid beta-oxidation;fatty acid beta-oxidation using acyl-CoA dehydrogenase	acyl-CoA dehydrogenase activity;butyryl-CoA dehydrogenase activity;flavin adenine dinucleotide binding	mitochondrial matrix;mitochondrion;nucleoplasm;nucleus	beta-Alanine metabolism;Butanoate metabolism;Carbon metabolism;Fatty acid degradation;Fatty acid metabolism;Metabolic pathways;Propanoate metabolism;Valine, leucine and isoleucine degradation	Beta oxidation of butanoyl-CoA to acetyl-CoA;Beta oxidation of hexanoyl-CoA to butanoyl-CoA	+	MOCK_3MB_MOCK_DMSO	0	47.002	31	12	9	44.3	2.89165	0.0261198	1.86097	8.06563	Master Protein	P16219	Short-chain specific acyl-CoA dehydrogenase, mitochondrial	ACADS	Acyl-CoA dehydrogenase short-chain deficiency (ACADSD)[MIM:201470]: An inborn error of mitochondrial fatty acid beta-oxidation resulting in acute acidosis and muscle weakness ininfants, and a form of lipid-storage myopathy in adults.{ECO:0000269|PubMed:11134486, ECO:0000269|PubMed:1692038,ECO:0000269|PubMed:9499414}. Note=The disease is caused bymutations affecting the gene represented in this en…
3.05311	2.848	3.27798	4.56682	5.1127	5.07468	FALSE	6		glycerol metabolic process;regulation of ubiquinone biosynthetic process;ubiquinone biosynthetic process	2-polyprenyl-6-methoxy-1,4-benzoquinone methyltransferase activity;3-demethylubiquinone-10 3-O-methyltransferase activity;3-demethylubiquinone-9 3-O-methyltransferase activity;decaprenyldihydroxybenzoate methyltransferase activity;hexaprenyldihydroxybenzoate methyltransferase activity;O-methyltransferase activity	extrinsic component of mitochondrial inner membrane;mitochondrial matrix;mitochondrion	Metabolic pathways;Ubiquinone and other terpenoid-quinone biosynthesis	Ubiquinol biosynthesis	+	MOCK_3MB_MOCK_DMSO	0	3.389	2	1	1	41	3.00358	0.0241588	1.85837	8.62886	Master Protein	Q9NZJ6	Ubiquinone biosynthesis O-methyltransferase, mitochondrial	COQ3
9.36698	9.35821	9.15305	11.0732	11.52	10.8174	FALSE			acetylcholine-mediated vasodilation involved in regulation of systemic arterial blood pressure;age-dependent response to reactive oxygen species;aging;cellular response to oxidative stress;interleukin-12-mediated signaling pathway;negative regulation of cell proliferation;negative regulation of neuron apoptotic process;negative regulation of oxidative stress-induced intrinsic apoptotic signaling …	identical protein binding;manganese ion binding;metal ion binding;superoxide dismutase activity	extracellular exosome;mitochondrial matrix;mitochondrion	FoxO signaling pathway;Huntington disease;Longevity regulating pathway;Longevity regulating pathway - multiple species;Peroxisome	Deregulated CDK5 triggers multiple neurodegenerative pathways in Alzheimer's disease models;Detoxification of Reactive Oxygen Species;Gene and protein expression by JAK-STAT signaling after Interleukin-12 stimulation;Transcriptional activation of mitochondrial biogenesis	+	MOCK_3MB_MOCK_DMSO	0	83.135	54	25	10	24.7	2.97917	0.0241837	1.84411	8.50307	Master Protein	P04179	Superoxide dismutase [Mn], mitochondrial	SOD2	Microvascular complications of diabetes 6 (MVCD6)[MIM:612634]: Pathological conditions that develop in numeroustissues and organs as a consequence of diabetes mellitus. Theyinclude diabetic retinopathy, diabetic nephropathy leading to end-stage renal disease, and diabetic neuropathy. Diabetic retinopathyremains the major cause of new-onset blindness among diabeticadults. It is characterized by va…
5.88753	5.83794	5.67243	7.33092	7.53605	8.04166	FALSE	3			metal ion binding	mitochondrion			+	MOCK_3MB_MOCK_DMSO	0	11.253	18	5	2	12.5	2.94156	0.0250268	1.83691	8.31249	Master Protein	Q7Z7K0	COX assembly mitochondrial protein homolog	CMC1
9.43879	9.25077	9.07575	10.5193	10.784	11.8365	FALSE	12		alcohol metabolic process;carbohydrate metabolic process;ethanol catabolic process;ethanol oxidation	aldehyde dehydrogenase (NAD) activity;aldehyde dehydrogenase [NAD(P)+] activity;electron transfer activity;glyceraldehyde-3-phosphate dehydrogenase (NAD+) (non-phosphorylating) activity;NAD binding	extracellular exosome;mitochondrial matrix	Arginine and proline metabolism;Ascorbate and aldarate metabolism;beta-Alanine metabolism;Fatty acid degradation;Glycerolipid metabolism;Glycolysis / Gluconeogenesis;Histidine metabolism;Lysine degradation;Metabolic pathways;Pyruvate metabolism;Tryptophan metabolism;Valine, leucine and isoleucine degradation	Ethanol oxidation;Metabolism of serotonin			0	222.97	55	71	22	56.3	1.90137	0.0750715	1.7915	4.30964	Master Protein	P05091	Aldehyde dehydrogenase, mitochondrial	ALDH2
3.79701	3.37851	3.81762	5.08746	5.44626	5.83289	FALSE	1		mitochondrial translational elongation;mitochondrial translational termination;translation	RNA binding;structural constituent of ribosome	mitochondrial inner membrane;mitochondrial ribosome;mitochondrial small ribosomal subunit	Ribosome	Mitochondrial translation elongation;Mitochondrial translation initiation;Mitochondrial translation termination	+	MOCK_3MB_MOCK_DMSO	0	18.185	19	3	2	15.1	2.64292	0.0335487	1.79115	6.93056	Master Protein	O60783	28S ribosomal protein S14, mitochondrial	MRPS14
4.82782	4.80735	4.92125	6.07682	6.44791	7.09487	FALSE	3				integral component of membrane			+	MOCK_3MB_MOCK_DMSO	0	5.306	5	4	3	45.8	2.31145	0.0474913	1.68773	5.63477	Master Protein	Q96ER9	Mitochondrial potassium channel	CCDC51
6.50462	6.42291	6.46761	7.90749	8.24174	8.29324	FALSE	9;CHR_HG2030_PATCH		aerobic respiration;mitochondrial respiratory chain complex IV assembly;oxidation-reduction process;oxidative phosphorylation;respiratory chain complex IV assembly	cytochrome-c oxidase activity	integral component of membrane;mitochondrial respirasome		Respiratory electron transport;TP53 Regulates Metabolic Genes	+	MOCK_3MB_MOCK_DMSO	0	13.277	12	4	3	33.3	3.77849	0.0199189	1.68245	13.6558	Master Protein	Q15526	Surfeit locus protein 1	SURF1	Leigh syndrome (LS) [MIM:256000]: An early-onsetprogressive neurodegenerative disorder characterized by thepresence of focal, bilateral lesions in one or more areas of thecentral nervous system including the brainstem, thalamus, basalganglia, cerebellum and spinal cord. Clinical features depend onwhich areas of the central nervous system are involved and includesubacute onset of psychomotor retar…
7.59395	7.37938	7.49426	8.69174	9.11712	9.65302	FALSE	17		cellular aldehyde metabolic process;central nervous system development;epidermis development;fatty acid alpha-oxidation;hexadecanal metabolic process;oxidation-reduction process;peripheral nervous system development;phytol metabolic process;sesquiterpenoid metabolic process;sphingolipid biosynthetic process	3-chloroallyl aldehyde dehydrogenase activity;aldehyde dehydrogenase (NAD) activity;glyceraldehyde-3-phosphate dehydrogenase (NAD+) (non-phosphorylating) activity;long-chain-alcohol oxidase activity;long-chain-aldehyde dehydrogenase activity;medium-chain-aldehyde dehydrogenase activity;protein homodimerization activity	endoplasmic reticulum membrane;integral component of membrane;intracellular membrane-bounded organelle;peroxisomal membrane;peroxisome	Arginine and proline metabolism;Ascorbate and aldarate metabolism;beta-Alanine metabolism;Fatty acid degradation;Glycerolipid metabolism;Glycolysis / Gluconeogenesis;Histidine metabolism;Lysine degradation;Metabolic pathways;Pyruvate metabolism;Tryptophan metabolism;Valine, leucine and isoleucine degradation	Alpha-oxidation of phytanate;Sphingolipid de novo biosynthesis	+	MOCK_3MB_MOCK_DMSO	0	63.004	24	19	10	54.8	2.36868	0.0445668	1.66477	5.84265	Master Protein	P51648	Aldehyde dehydrogenase family 3 member A2	ALDH3A2	Sjoegren-Larsson syndrome (SLS) [MIM:270200]: Anautosomal recessive neurocutaneous disorder characterized by acombination of severe mental retardation, spastic di- ortetraplegia and congenital ichthyosis. Ichthyosis is usuallyevident at birth with varying degrees of erythema and scaling,neurologic symptoms appear in the first or second year of life.Most patients have an IQ of less than 60. Additi…
7.48784	7.40684	7.37591	8.63517	9.00843	9.60288	FALSE	10		regulation of cellular respiration	2 iron, 2 sulfur cluster binding;identical protein binding;metal ion binding	cytoplasmic side of mitochondrial outer membrane;integral component of membrane;mitochondrion			+	MOCK_3MB_MOCK_DMSO	0	19.126	44	7	4	12.2	2.36945	0.0445668	1.65863	5.84549	Master Protein	Q9NZ45	CDGSH iron-sulfur domain-containing protein 1	CISD1
2.48543	2.32193	3.21723	3.76553	4.1127	5.04002	FALSE	22		phosphatidylethanolamine biosynthetic process;protein autoprocessing	phosphatidylserine decarboxylase activity	integral component of mitochondrial inner membrane;mitochondrion;nucleus	Glycerophospholipid metabolism;Metabolic pathways	Synthesis of PE			0	2.755	2	1	1	46.6	1.59363	0.106385	1.63122	3.47402	Master Protein	Q9UG56	Phosphatidylserine decarboxylase proenzyme, mitochondrial	PISD
8.88295	8.92807	8.74483	10.3876	10.7549	10.2809	FALSE	17		C21-steroid hormone biosynthetic process;cholesterol metabolic process;generation of precursor metabolites and energy;oxidation-reduction process;steroid biosynthetic process;sterol metabolic process;ubiquinone biosynthetic process	ferredoxin-NADP+ reductase activity;NADPH-adrenodoxin reductase activity;oxidoreductase activity	mitochondrial inner membrane;mitochondrial matrix;mitochondrion		Defective CYP11A1 causes Adrenal insufficiency, congenital, with 46,XY sex reversal (AICSR);Electron transport from NADPH to Ferredoxin;Endogenous sterols;Pregnenolone biosynthesis	+	MOCK_3MB_MOCK_DMSO	0	116.777	59	37	23	53.8	3.34058	0.0225037	1.6225	10.5509	Master Protein	P22570	NADPH:adrenodoxin oxidoreductase, mitochondrial	FDXR	Auditory neuropathy and optic atrophy (ANOA)[MIM:617717]: An autosomal recessive disease characterized byhearing loss, visual impairment and optic atrophy, with onset inthe first or second decades of life. Optic atrophy is caused bydegeneration of nerve fibers which arise in the retina andconverge to form the optic disk, optic nerve, optic chiasm andoptic tracts. {ECO:0000269|PubMed:28965846}. No…
6.06393	6.04221	6.15987	7.14364	7.38802	8.58797	FALSE	9		apoptotic process;lipid catabolic process;negative regulation of peptidyl-lysine acetylation;steroid biosynthetic process	hydrolase activity;nucleotide binding	mitochondrion;nucleolus					0	37.763	52	11	6	17.2	1.6479	0.0999967	1.61787	3.61305	Master Protein	Q9BX68	Histidine triad nucleotide-binding protein 2, mitochondrial	HINT2
4.52982	4.40599	4.92125	5.62059	6.05961	7.01458	FALSE	6		protein transport		mitochondrial outer membrane;mitochondrial outer membrane translocase complex;mitochondrion		Mitochondrial protein import;Pink/Parkin Mediated Mitophagy			0	14.188	19	4	1	8	1.66841	0.0973336	1.61257	3.66644	Master Protein	Q96B49	Mitochondrial import receptor subunit TOM6 homolog	TOMM6
4.49185	4.53605	4.26303	5.76553	6.27053	6.07468	FALSE	2		L-methylmalonyl-CoA metabolic process;short-chain fatty acid catabolic process	metal ion binding;methylmalonyl-CoA epimerase activity	mitochondrial matrix	Carbon metabolism;Glyoxylate and dicarboxylate metabolism;Metabolic pathways;Propanoate metabolism;Valine, leucine and isoleucine degradation	Propionyl-CoA catabolism	+	MOCK_3MB_MOCK_DMSO	0	9.499	24	5	4	18.7	3.1593	0.0241588	1.6066	9.4725	Master Protein	Q96PE7	Methylmalonyl-CoA epimerase, mitochondrial	MCEE	Methylmalonyl-CoA epimerase deficiency (MCEED)[MIM:251120]: Autosomal recessive inborn error of amino acidmetabolism, involving valine, threonine, isoleucine andmethionine. This organic aciduria may present in the neonatalperiod with life-threatening metabolic acidosis, hyperammonemia,feeding difficulties, pancytopenia and coma.{ECO:0000269|PubMed:16752391}. Note=The disease is caused bymutations…
5.56072	5.65249	5.45943	6.7866	7.03342	7.6532	FALSE	6		regulation of dendrite development	oxidoreductase activity;zinc ion binding	mitochondrial outer membrane;mitochondrion			+	MOCK_3MB_MOCK_DMSO	0	18.316	15	4	4	43.6	2.42869	0.0423651	1.6002	6.06744	Master Protein	Q8WWV3	Reticulon-4-interacting protein 1, mitochondrial	RTN4IP1	Optic atrophy 10 with or without ataxia, mentalretardation, and seizures (OPA10) [MIM:616732]: An autosomalrecessive disease characterized by progressive visual loss inassociation with optic atrophy. Atrophy of the optic diskindicates a deficiency in the number of nerve fibers which arisein the retina and converge to form the optic disk, optic nerve,optic chiasm and optic tracts. OPA10 patients m…
6.29829	6.12309	6.11686	7.88692	8.21675	7.2075	FALSE	11		G protein-coupled receptor signaling pathway	G protein-coupled receptor activity	integral component of membrane;nuclear membrane;plasma membrane					0	6.477	10	3	2	38.1	2.20105	0.0534119	1.59097	5.25065	Master Protein	Q96AM1	Mas-related G-protein coupled receptor member F	MRGPRF
6.10643	5.90689	5.97039	7.39232	7.49105	7.86295	FALSE	16		mitochondrial electron transport, NADH to ubiquinone;ubiquinone biosynthetic process	lipid binding;protein homodimerization activity	mitochondrial inner membrane;mitochondrion		Ubiquinol biosynthesis	+	MOCK_3MB_MOCK_DMSO	0	25.47	21	7	5	35.5	3.29159	0.0232067	1.58753	10.2486	Master Protein	O75208	Ubiquinone biosynthesis protein COQ9, mitochondrial	COQ9	a multisystem infantile form withencephalopathy, cardiomyopathy and renal failure; a predominantlycerebellar form with ataxia and cerebellar atrophy; and an isolated myopathic form.{ECO:0000269|PubMed:19375058}. Note=The disease is caused bymutations affecting the gene represented in this entry.; Leigh syndromewith growth retardation;Coenzyme Q10 deficiency, primary, 5 (COQ10D5)[MIM:614654]: A fo…
8.16491	8.0634	7.94427	9.38046	9.45389	10.0757	FALSE	17		acyl-CoA metabolic process;fatty acid metabolic process	acyl-CoA ligase activity;ATP binding	mitochondrial matrix		Mitochondrial Fatty Acid Beta-Oxidation	+	MOCK_3MB_MOCK_DMSO	0	79.499	34	21	17	68.1	2.6307	0.0339685	1.57917	6.87864	Master Protein	Q96CM8	Medium-chain acyl-CoA ligase ACSF2, mitochondrial	ACSF2
4.65535	4.32912	4.38543	5.92362	6.00899	6.15583	FALSE	4		actin cytoskeleton reorganization;activation of MAPK activity;B cell differentiation;cell chemotaxis;cellular response to thyroid hormone stimulus;cytokine-mediated signaling pathway;dendritic cell cytokine production;detection of mechanical stimulus involved in sensory perception of sound;digestive tract development;ectopic germ cell programmed cell death;embryonic hemopoiesis;epithelial cell pr…	ATP binding;cytokine binding;metal ion binding;phosphatidylinositol-4,5-bisphosphate 3-kinase activity;protease binding;protein homodimerization activity;protein tyrosine kinase activity;Ras guanyl-nucleotide exchange factor activity;stem cell factor receptor activity;transmembrane receptor protein tyrosine kinase activity	acrosomal vesicle;cell-cell junction;cytoplasmic side of plasma membrane;external side of plasma membrane;extracellular space;integral component of plasma membrane;mast cell granule;plasma membrane;receptor complex	Acute myeloid leukemia;Breast cancer;Central carbon metabolism in cancer;Hematopoietic cell lineage;MAPK signaling pathway;Melanogenesis;Pathways in cancer;Phospholipase D signaling pathway;PI3K-Akt signaling pathway;Rap1 signaling pathway;Ras signaling pathway	Constitutive Signaling by Aberrant PI3K in Cancer;PI5P, PP2A and IER3 Regulate PI3K/AKT Signaling;PIP3 activates AKT signaling;RAF/MAP kinase cascade;Regulation of KIT signaling;Signaling by SCF-KIT;TFAP2 (AP-2) family regulates transcription of growth factors and their receptors	+	MOCK_3MB_MOCK_DMSO	0	4.151	2	2	1	109.8	3.68897	0.020048	1.57285	12.9574	Master Protein	P10721	Mast/stem cell growth factor receptor Kit	KIT	Piebald trait (PBT) [MIM:172800]: Autosomal dominantgenetic developmental abnormality of pigmentation characterized bycongenital patches of white skin and hair that lack melanocytes.{ECO:0000269|PubMed:11074500, ECO:0000269|PubMed:1370874,ECO:0000269|PubMed:1376329, ECO:0000269|PubMed:1717985,ECO:0000269|PubMed:7687267, ECO:0000269|PubMed:8680409,ECO:0000269|PubMed:9450866, ECO:0000269|PubMed:969…
3.59694	2.848	3.56071	4.15381	4.95884	5.58195	FALSE	3		mitochondrial respiratory chain complex I assembly		integral component of membrane;mitochondrial inner membrane;mitochondrion;nucleoplasm;nucleus		Complex I biogenesis			0	7.126	8	3	2	32.2	1.50613	0.11872	1.56298	3.25663	Master Protein	Q9NPL8	Complex I assembly factor TIMMDC1, mitochondrial	TIMMDC1
7.1416	6.88509	6.85674	8.63227	8.84078	8.05853	FALSE	5		mitochondrial membrane fission		integral component of membrane;mitochondrial outer membrane;mitochondrion			+	MOCK_3MB_MOCK_DMSO	0	21.348	21	6	6	46.1	2.45741	0.041084	1.54939	6.17753	Master Protein	Q96AG3	Solute carrier family 25 member 46	SLC25A46	Neuropathy, hereditary motor and sensory, 6B (HMSN6B)[MIM:616505]: An autosomal recessive neurologic disordercharacterized by early-onset optic atrophy, progressive visualloss, and peripheral sensorimotor neuropathy manifesting as axonalCharcot-Marie-Tooth disease, with variable age at onset andseverity. Charcot-Marie-Tooth disease is a disorder of theperipheral nervous system, characterized by p…
5.62059	5.10434	5.24413	6.58346	6.55612	7.46923	FALSE	6				mitochondrion					0	14.37	12	5	3	27.9	1.99417	0.0686296	1.54659	4.58631	Master Protein	Q9P0P8	Mitochondrial transcription rescue factor 1	MTRES1
4.27798	3.79701	3.48543	5.01346	5.12928	6.03342	FALSE	2		adult walking behavior;aging;cellular protein catabolic process;cellular response to growth factor stimulus;cellular response to heat;cellular response to interferon-beta;cellular response to oxidative stress;cellular response to retinoic acid;ceramide metabolic process;execution phase of apoptosis;forebrain development;intrinsic apoptotic signaling pathway in response to DNA damage;mitochondrion…	identical protein binding;peptidase activity;serine-type endopeptidase activity;serine-type peptidase activity;unfolded protein binding	CD40 receptor complex;chromatin;cytoplasmic side of plasma membrane;cytoskeleton;cytosol;endoplasmic reticulum;endoplasmic reticulum membrane;membrane;mitochondrial intermembrane space;mitochondrial membrane;mitochondrion;nucleus;serine-type endopeptidase complex	Apoptosis;Apoptosis - multiple species;Parkinson disease				0	14.661	11	4	4	48.8	1.74924	0.0879446	1.53858	3.88181	Master Protein	O43464	Serine protease HTRA2, mitochondrial	HTRA2	3-methylglutaconic aciduria 8 (MGCA8) [MIM:617248]: Anautosomal recessive inborn error of metabolism resulting in earlydeath. Clinical features include extreme hypertonia observed atbirth, alternating with hypotonia, subsequent appearance ofextrapyramidal symptoms, lack of psychomotor development,microcephaly, and intractable seizures. Patients show lacticacidemia, 3-methylglutaconic aciduria, in…
6.05745	5.83794	5.63227	7.06286	7.25927	7.80929	FALSE	11		cellular response to DNA damage stimulus;protein de-ADP-ribosylation;purine nucleoside metabolic process	deacetylase activity;hydrolase activity, acting on glycosyl bonds	nucleoplasm;nucleus			+	MOCK_3MB_MOCK_DMSO	0	32.583	26	7	6	35.5	2.41628	0.0425246	1.53458	6.02038	Master Protein	Q9BQ69	ADP-ribose glycohydrolase MACROD1	MACROD1	21)(q13;Note=A chromosomal aberration involving MACROD1 is foundin acute leukemia. Translocation t(11;q22) that forms aRUNX1-MACROD1 fusion protein. {ECO:0000269|PubMed:17532767}.
3.67807	3.40599	3.7761	5.42962	4.54844	5.48543	FALSE	10		kidney development;microtubule severing;mitotic cytokinesis;negative regulation of canonical Wnt signaling pathway;negative regulation of cell proliferation;negative regulation of protein localization to nucleus;nuclear export;spindle midzone assembly;Wnt signaling pathway		centrosome;cytosol;microtubule;midbody;plasma membrane;vesicle					0	5.503	4	3	2	72.7	2.04725	0.0645608	1.53444	4.75027	Master Protein	Q9BRK4	Leucine zipper putative tumor suppressor 2	LZTS2
3.07039	3.52356	3.08746	4.62644	4.67243	4.96347	FALSE	16		acetyl-CoA biosynthetic process;acyl-CoA metabolic process;fatty acid biosynthetic process;fatty acid oxidation;malonyl-CoA catabolic process;positive regulation of fatty acid oxidation;protein targeting to peroxisome;regulation of fatty acid beta-oxidation;regulation of glucose metabolic process;response to ischemia	identical protein binding;malonyl-CoA decarboxylase activity;signaling receptor binding	cytoplasm;cytosol;mitochondrial matrix;mitochondrion;peroxisomal matrix;peroxisome	AMPK signaling pathway;beta-Alanine metabolism;Metabolic pathways;Peroxisome;Propanoate metabolism	Beta-oxidation of very long chain fatty acids;Peroxisomal protein import	+	MOCK_3MB_MOCK_DMSO	0	9.766	5	2	2	55	2.95691	0.024912	1.52697	8.3898	Master Protein	O95822	Malonyl-CoA decarboxylase, mitochondrial	MLYCD	Malonyl-CoA decarboxylase deficiency (MLYCD deficiency)[MIM:248360]: Autosomal recessive disease characterized byabdominal pain, chronic constipation, episodic vomiting, metabolicacidosis and malonic aciduria. {ECO:0000269|PubMed:10417274}.Note=The disease is caused by mutations affecting the generepresented in this entry.
8.92333	8.73234	8.68299	9.97914	10.0475	10.8928	FALSE	18		cellular response to dexamethasone stimulus;generation of precursor metabolites and energy;heme biosynthetic process;protoporphyrinogen IX metabolic process;response to arsenic-containing substance;response to ethanol;response to insecticide;response to lead ion;response to light stimulus;response to methylmercury;response to platinum ion	2 iron, 2 sulfur cluster binding;ferrochelatase activity;ferrous iron binding	mitochondrial inner membrane;mitochondrial matrix;mitochondrion	Metabolic pathways;Porphyrin and chlorophyll metabolism	Heme biosynthesis			0	63.957	42	20	15	47.8	2.13851	0.0576329	1.52693	5.04252	Master Protein	P22830	Ferrochelatase, mitochondrial	FECH	Protoporphyria, erythropoietic, 1 (EPP1) [MIM:177000]: Anautosomal recessive form of porphyria with onset usually beforeage 10 years. Porphyrias are inherited defects in the biosynthesisof heme, resulting in the accumulation and increased excretion ofporphyrins or porphyrin precursors. They are classified aserythropoietic or hepatic, depending on whether the enzymedeficiency occurs in red blood c…
5.0268	4.62059	4.61471	5.98413	6.1918	6.66391	FALSE	X		carbohydrate metabolic process;isocitrate metabolic process;tricarboxylic acid cycle	ATP binding;isocitrate dehydrogenase (NAD+) activity;magnesium ion binding;NAD binding	mitochondrial matrix;mitochondrion;nucleolus;nucleoplasm	2-Oxocarboxylic acid metabolism;Biosynthesis of amino acids;Carbon metabolism;Citrate cycle (TCA cycle);Metabolic pathways	Citric acid cycle (TCA cycle);Mitochondrial protein import	+	MOCK_3MB_MOCK_DMSO	0	22.091	15	3	3	42.8	2.48355	0.0406984	1.52592	6.2792	Master Protein	P51553	Isocitrate dehydrogenase [NAD] subunit gamma, mitochondrial	IDH3G
8.60066	8.49386	8.58984	9.77347	10.1473	10.3403	FALSE	3		mitochondrial electron transport, NADH to ubiquinone;mitochondrial respiratory chain complex I assembly	NADH dehydrogenase (ubiquinone) activity	integral component of membrane;mitochondrial inner membrane;mitochondrial respiratory chain complex I;mitochondrion;nucleoplasm	Alzheimer disease;Huntington disease;Metabolic pathways;Non-alcoholic fatty liver disease (NAFLD);Oxidative phosphorylation;Parkinson disease;Retrograde endocannabinoid signaling;Thermogenesis	Complex I biogenesis;Respiratory electron transport	+	MOCK_3MB_MOCK_DMSO	0	27.448	21	8	4	21.7	3.07079	0.0241588	1.52558	8.98407	Master Protein	O43674	NADH dehydrogenase [ubiquinone] 1 beta subcomplex subunit 5, mitochondrial	NDUFB5
10.7688	10.6167	10.6344	11.7546	11.9006	12.9378	FALSE	22		citrate metabolic process;generation of precursor metabolites and energy;isocitrate metabolic process;liver development;response to isolation stress;tricarboxylic acid cycle	3 iron, 4 sulfur cluster binding;4 iron, 4 sulfur cluster binding;aconitate hydratase activity;iron ion binding	cytosol;mitochondrial matrix;mitochondrion;myelin sheath	2-Oxocarboxylic acid metabolism;Biosynthesis of amino acids;Carbon metabolism;Citrate cycle (TCA cycle);Glyoxylate and dicarboxylate metabolism;Metabolic pathways	Citric acid cycle (TCA cycle);Mitochondrial protein import			0	303.645	55	92	37	85.4	1.81364	0.0824938	1.52436	4.0592	Master Protein	Q99798	Aconitate hydratase, mitochondrial	ACO2	Infantile cerebellar-retinal degeneration (ICRD)[MIM:614559]: A severe autosomal recessive neurodegenerativedisorder characterized by onset between ages 2 and 6 months oftruncal hypotonia, athetosis, seizures, and ophthalmologicabnormalities, particularly optic atrophy and retinaldegeneration. Affected individuals show profound psychomotorretardation, with only some achieving rolling, sitting, or…
2.96347	3.47249	3.03562	4.41954	4.60288	5.00899	FALSE	17		metal ion homeostasis;negative regulation of glucokinase activity;respiratory chain complex IV assembly;respiratory gaseous exchange	copper ion binding;cytochrome-c oxidase activity;electron transfer activity	integral component of mitochondrial inner membrane;mitochondrion;protein-containing complex	Metabolic pathways;Oxidative phosphorylation;Thermogenesis	Respiratory electron transport;TP53 Regulates Metabolic Genes	+	MOCK_3MB_MOCK_DMSO	0	7.324	14	3	2	31.4	2.52539	0.0390248	1.51994	6.4449	Master Protein	Q9Y6N1	Cytochrome c oxidase assembly protein COX11, mitochondrial	COX11
8.39575	8.35447	8.38802	9.56377	9.89406	10.2377	FALSE	17		gluconeogenesis	oxoglutarate:malate antiporter activity;RNA binding	integral component of plasma membrane;mitochondrial inner membrane;mitochondrion;nucleus		Gluconeogenesis	+	MOCK_3MB_MOCK_DMSO	0	57.306	37	18	10	34	2.83458	0.0282715	1.51909	7.79148	Master Protein	Q02978	Mitochondrial 2-oxoglutarate/malate carrier protein	SLC25A11
5.31107	5.1416	5.42291	6.56072	6.77347	7.08002	FALSE	9		chemotaxis;inflammatory response;positive regulation of plasminogen activation		integral component of plasma membrane			+	MOCK_3MB_MOCK_DMSO	0	11.471	19	4	3	17.2	3.04056	0.0241588	1.51288	8.82265	Master Protein	Q9HBL7	Plasminogen receptor (KT)	PLGRKT
6.65105	6.67525	6.87406	7.62717	7.9431	9.15178	FALSE	12		mitochondrial tyrosyl-tRNA aminoacylation;translation;tRNA aminoacylation;tRNA aminoacylation for protein translation	ATP binding;protein homodimerization activity;RNA binding;tRNA binding;tyrosine binding;tyrosine-tRNA ligase activity	cytosol;mitochondrial matrix;mitochondrion;nuclear body	Aminoacyl-tRNA biosynthesis	Mitochondrial tRNA aminoacylation			0	38.805	26	10	8	53.2	1.48584	0.120939	1.50723	3.20736	Master Protein	Q9Y2Z4	Tyrosine--tRNA ligase, mitochondrial	YARS2	Myopathy with lactic acidosis and sideroblastic anemia 2(MLASA2) [MIM:613561]: A rare oxidative phosphorylation disorderspecific to skeletal muscle and bone marrow. Affected individualsmanifest sideroblastic anemia, progressive lethargy, muscleweakness, and exercise intolerance associated with persistentlactic acidemia. {ECO:0000269|PubMed:20598274,ECO:0000269|PubMed:22504945}. Note=The disease i…
4.70044	4.67807	5.07895	5.87774	6.31832	6.77347	FALSE	1		mitochondrial translational elongation;mitochondrial translational termination;mRNA processing;negative regulation of mitotic nuclear division;positive regulation of proteolysis		intracellular membrane-bounded organelle;mitochondrial inner membrane;mitochondrion;nucleoplasm;nucleus;ribosome		Mitochondrial translation elongation;Mitochondrial translation initiation;Mitochondrial translation termination			0	6.359	5	2	1	22.3	2.18486	0.054214	1.50402	5.19613	Master Protein	Q9NWT8	Aurora kinase A-interacting protein	AURKAIP1
8.74349	8.54342	8.37069	10.0377	10.2613	9.86326	FALSE	14		branched-chain amino acid catabolic process;brown fat cell differentiation;thymine catabolic process;thymine metabolic process;valine catabolic process;valine metabolic process	fatty-acyl-CoA binding;malonate-semialdehyde dehydrogenase (acetylating) activity;methylmalonate-semialdehyde dehydrogenase (acylating) activity;RNA binding	mitochondrial matrix;mitochondrion;nucleoplasm	beta-Alanine metabolism;Carbon metabolism;Inositol phosphate metabolism;Metabolic pathways;Propanoate metabolism;Valine, leucine and isoleucine degradation	Branched-chain amino acid catabolism	+	MOCK_3MB_MOCK_DMSO	0	75.658	40	26	18	57.8	3.16789	0.0241588	1.50154	9.52118	Master Protein	Q02252	Methylmalonate-semialdehyde dehydrogenase [acylating], mitochondrial	ALDH6A1	Methylmalonate semialdehyde dehydrogenase deficiency(MMSDHD) [MIM:614105]: A metabolic disorder characterized byelevated beta-alanine, 3-hydroxypropionic acid, and both isomersof 3-amino and 3-hydroxyisobutyric acids in urine organic acids.{ECO:0000269|PubMed:10947204}. Note=The disease is caused bymutations affecting the gene represented in this entry.
7.03122	6.69349	6.78921	8.05365	8.3156	8.61397	FALSE	19		branched-chain amino acid catabolic process	3-methyl-2-oxobutanoate dehydrogenase (2-methylpropanoyl-transferring) activity;alpha-ketoacid dehydrogenase activity;carboxy-lyase activity;metal ion binding	mitochondrial alpha-ketoglutarate dehydrogenase complex;mitochondrial matrix;mitochondrion	Metabolic pathways;Propanoate metabolism;Valine, leucine and isoleucine degradation	Branched-chain amino acid catabolism;Glyoxylate metabolism and glycine degradation	+	MOCK_3MB_MOCK_DMSO	0	37.994	27	11	9	50.4	2.84045	0.0281459	1.48977	7.81932	Master Protein	P12694	2-oxoisovalerate dehydrogenase subunit alpha, mitochondrial	BCKDHA	Maple syrup urine disease 1A (MSUD1A) [MIM:248600]: Ametabolic disorder due to an enzyme defect in the catabolicpathway of the branched-chain amino acids leucine, isoleucine, andvaline. Accumulation of these 3 amino acids and theircorresponding keto acids leads to encephalopathy and progressiveneurodegeneration. Clinical features include mental and physicalretardation, feeding problems, and a map…
8.18339	8.09064	8.00899	9.48301	9.50958	9.75706	FALSE	2		branched-chain amino acid catabolic process;fatty acid beta-oxidation;valine catabolic process	3-hydroxyisobutyryl-CoA hydrolase activity	mitochondrial matrix;mitochondrion	beta-Alanine metabolism;Carbon metabolism;Metabolic pathways;Propanoate metabolism;Valine, leucine and isoleucine degradation	Branched-chain amino acid catabolism	+	MOCK_3MB_MOCK_DMSO	0	48.234	29	14	10	43.5	3.91331	0.0181806	1.48887	14.7768	Master Protein	Q6NVY1	3-hydroxyisobutyryl-CoA hydrolase, mitochondrial	HIBCH	3-hydroxyisobutryl-CoA hydrolase deficiency (HIBCHD)[MIM:250620]: An autosomal recessive inborn error of valinemetabolism. It causes severely delayed psychomotor development,neurodegeneration, increased lactic acid, and brain lesions in thebasal ganglia. {ECO:0000269|PubMed:17160907}. Note=The disease iscaused by mutations affecting the gene represented in this entry.
10.0454	9.84408	9.85549	11.0663	11.3857	11.7587	FALSE	7		2-oxoglutarate metabolic process;cerebellar cortex development;generation of precursor metabolites and energy;glycolytic process;hippocampus development;histone succinylation;NADH metabolic process;olfactory bulb mitral cell layer development;pyramidal neuron development;striatum development;succinyl-CoA metabolic process;tangential migration from the subventricular zone to the olfactory bulb;tha…	chaperone binding;heat shock protein binding;metal ion binding;oxoglutarate dehydrogenase (NAD+) activity;oxoglutarate dehydrogenase (succinyl-transferring) activity;thiamine pyrophosphate binding	mitochondrial matrix;mitochondrial membrane;mitochondrion;nucleus;oxoglutarate dehydrogenase complex	Carbon metabolism;Citrate cycle (TCA cycle);Metabolic pathways	Citric acid cycle (TCA cycle);Glyoxylate metabolism and glycine degradation;Lysine catabolism	+	MOCK_3MB_MOCK_DMSO	0	240.623	42	62	38	115.9	2.67608	0.0325548	1.48858	7.07324	Master Protein	Q02218	2-oxoglutarate dehydrogenase, mitochondrial	OGDH
6.02015	5.87529	5.60288	7.17093	7.30743	7.47086	FALSE	17		inner mitochondrial membrane organization;mitochondrion organization		integral component of mitochondrial inner membrane;integral component of plasma membrane;mitochondrion		Cristae formation	+	MOCK_3MB_MOCK_DMSO	0	5.955	9	2	2	21.5	3.23265	0.0236301	1.48363	9.89577	Master Protein	P17152	Transmembrane protein 11, mitochondrial	TMEM11
6.50462	6.29278	6.19574	7.48945	7.78464	8.16088	FALSE	19;CHR_HSCHR19_4_CTG3_1		eye photoreceptor cell development;response to high light intensity;retina layer formation;retinal metabolic process	NADP-retinol dehydrogenase activity	mitochondrial inner membrane		RA biosynthesis pathway	+	MOCK_3MB_MOCK_DMSO	0	17.233	15	6	5	35.9	2.63533	0.033832	1.48061	6.89829	Master Protein	Q8NBN7	Retinol dehydrogenase 13	RDH13
9.74298	9.68317	9.55229	10.8775	11.0906	11.4355	FALSE	4		fatty acid beta-oxidation;negative regulation of insulin secretion;positive regulation of cold-induced thermogenesis;response to activity;response to drug;response to insulin	3-hydroxyacyl-CoA dehydrogenase activity;NAD+ binding	cytoplasm;mitochondrial matrix;mitochondrion;nucleoplasm	Butanoate metabolism;Fatty acid degradation;Fatty acid elongation;Fatty acid metabolism;Lysine degradation;Metabolic pathways;Tryptophan metabolism;Valine, leucine and isoleucine degradation	Beta oxidation of butanoyl-CoA to acetyl-CoA;Beta oxidation of decanoyl-CoA to octanoyl-CoA-CoA;Beta oxidation of hexanoyl-CoA to butanoyl-CoA;Beta oxidation of lauroyl-CoA to decanoyl-CoA-CoA;Beta oxidation of octanoyl-CoA to hexanoyl-CoA	+	MOCK_3MB_MOCK_DMSO	0	75.413	48	28	13	34.3	2.99287	0.0241588	1.47506	8.57345	Master Protein	Q16836	Hydroxyacyl-coenzyme A dehydrogenase, mitochondrial	HADH	3-alpha-hydroxyacyl-CoA dehydrogenase deficiency (HADHdeficiency) [MIM:231530]: An autosomal recessive, metabolicdisorder with various clinical presentations includinghypoglycemia, hepatoencephalopathy, myopathy or cardiomyopathy,and in some cases sudden death. {ECO:0000269|Ref.13}. Note=Thedisease is caused by mutations affecting the gene represented inthis entry.Familial hyperinsulinemic hypogl…
8.9884	8.83352	8.85269	10.1677	10.4411	10.4887	FALSE	7		ceramide biosynthetic process;glycerophospholipid biosynthetic process;protein import into mitochondrial inner membrane	acylglycerol kinase activity;ATP binding;ceramide kinase activity;diacylglycerol kinase activity;NAD+ kinase activity	cytosol;integral component of mitochondrial inner membrane;intracellular membrane-bounded organelle;mitochondrial inner membrane;mitochondrial intermembrane space;mitochondrial outer membrane;mitochondrion;TIM22 mitochondrial import inner membrane insertion complex	Glycerolipid metabolism;Metabolic pathways	Glycerophospholipid biosynthesis;Signaling by BRAF and RAF fusions	+	MOCK_3MB_MOCK_DMSO	0	72.201	36	23	14	47.1	3.72688	0.020048	1.47429	13.2489	Master Protein	Q53H12	Acylglycerol kinase, mitochondrial	AGK	Mitochondrial DNA depletion syndrome 10 (MTDPS10)[MIM:212350]: An autosomal recessive mitochondrial disordercharacterized by congenital cataracts, hypertrophiccardiomyopathy, skeletal myopathy, exercise intolerance, andlactic acidosis. Mental development is normal, but affectedindividuals may die early from cardiomyopathy.{ECO:0000269|PubMed:22277967, ECO:0000269|PubMed:22284826,ECO:0000269|PubMe…
8.42459	8.39275	8.36676	9.61545	9.79863	10.1833	FALSE	10		branched-chain amino acid catabolic process;fatty acid metabolic process	acyl-CoA dehydrogenase activity;flavin adenine dinucleotide binding	mitochondrial matrix;mitochondrion	Fatty acid degradation;Fatty acid metabolism;Metabolic pathways;Valine, leucine and isoleucine degradation	Branched-chain amino acid catabolism	+	MOCK_3MB_MOCK_DMSO	0	64.781	40	18	13	47.5	3.02651	0.0241588	1.47108	8.74858	Master Protein	P45954	Short/branched chain specific acyl-CoA dehydrogenase, mitochondrial	ACADSB	Short/branched-chain acyl-CoA dehydrogenase deficiency(SBCADD) [MIM:610006]: Autosomal recessive disorder and consistsof a defect in catabolism of L-isoleucine which is characterizedby an increase of 2-methylbutyrylglycine and 2-methylbutyrylcarnitine in blood and urine. Affected individualshave seizures and psychomotor delay as the main clinical features.{ECO:0000269|PubMed:10832746, ECO:0000269…
6.77215	6.6851	6.32553	8.11842	8.33628	7.73809	FALSE	2				cytosol;Golgi apparatus;integral component of membrane;microtubule;mitotic spindle;spindle pole			+	MOCK_3MB_MOCK_DMSO	0	52.302	32	14	11	47.4	2.56978	0.0367683	1.47001	6.62474	Master Protein	Q96LZ7	Regulator of microtubule dynamics protein 2	RMDN2
9.08082	8.87221	8.88203	10.2047	10.6324	10.386	FALSE	2		aspartate transmembrane transport;gluconeogenesis;glutamate biosynthetic process;L-glutamate transmembrane transport;malate-aspartate shuttle;negative regulation of glucose catabolic process to lactate via pyruvate;positive regulation of ATP biosynthetic process;positive regulation of glucose metabolic process;positive regulation of myelination;response to calcium ion	acidic amino acid transmembrane transporter activity;calcium ion binding;identical protein binding;L-aspartate transmembrane transporter activity;L-glutamate transmembrane transporter activity	integral component of membrane;mitochondrial inner membrane;mitochondrion;myelin sheath		Gluconeogenesis;Mitochondrial protein import	+	MOCK_3MB_MOCK_DMSO	5	112.661	44	31	17	74.7	3.3079	0.0231843	1.46265	10.3484	Master Protein	O75746	Calcium-binding mitochondrial carrier protein Aralar1	SLC25A12	Epileptic encephalopathy, early infantile, 39 (EIEE39)[MIM:612949]: A form of epileptic encephalopathy, a heterogeneousgroup of severe childhood onset epilepsies characterized byrefractory seizures, neurodevelopmental impairment, and poorprognosis. Development is normal prior to seizure onset, afterwhich cognitive and motor delays become apparent. EIEE39 ischaracterized by global hypomyelination …
5.50779	5.0045	5.21723	6.35226	6.44128	7.31922	FALSE	1		mitochondrial acetyl-CoA biosynthetic process from pyruvate;mitochondrial pyruvate transmembrane transport;positive regulation of insulin secretion involved in cellular response to glucose stimulus	pyruvate transmembrane transporter activity	integral component of mitochondrial inner membrane;mitochondrion;nucleus		Pyruvate metabolism			0	7.875	14	4	2	14.3	1.89152	0.0758548	1.46108	4.28098	Master Protein	O95563	Mitochondrial pyruvate carrier 2	MPC2
7.26397	7.1179	7.10748	8.44997	8.75054	8.67207	FALSE	17		cellular homeostasis;establishment of mitochondrion localization by microtubule attachment;mitochondrial outer membrane permeabilization;mitochondrion organization;mitochondrion transport along microtubule;protein deubiquitination;regulation of mitochondrion organization;regulation of neurotransmitter secretion;regulation of organelle transport along microtubule;regulation of small GTPase mediate…	calcium ion binding;GTP binding;GTPase activity	cytosol;integral component of mitochondrial outer membrane;membrane;mitochondrial outer membrane;mitochondrion;plasma membrane	Mitophagy - animal	Rho GTPase cycle;Ub-specific processing proteases	+	MOCK_3MB_MOCK_DMSO	0	29.11	8	8	5	70.7	3.83988	0.019693	1.46108	14.1557	Master Protein	Q8IXI2	Mitochondrial Rho GTPase 1	RHOT1
6.81121	6.64962	6.61618	8.08215	8.3505	8.02735	FALSE	X		glycerol catabolic process;glycerol metabolic process;glycerol-3-phosphate biosynthetic process;phosphorylation;triglyceride biosynthetic process;triglyceride metabolic process	ATP binding;glycerol kinase activity	cytoplasm;cytosol;extracellular exosome;mitochondrial outer membrane;mitochondrion	Glycerolipid metabolism;Metabolic pathways;PPAR signaling pathway	Triglyceride biosynthesis	+	MOCK_3MB_MOCK_DMSO	0	39.93	16	10	7	61.2	3.63192	0.020048	1.461	12.5304	Master Protein	P32189	Glycerol kinase	GK	Glycerol kinase deficiency (GKD) [MIM:307030]: Ametabolic disorder manifesting as 3 clinically distinct forms:infantile, juvenile, and adult. The infantile form is the mostsevere and is associated with severe developmental delay andadrenal insufficiency. Patients with the adult form have nosymptoms and are often detected fortuitously. GKD results inhyperglycerolemia, a condition characterized by …
5.49506	5.35403	5.56072	6.58496	6.91648	7.28817	FALSE	12		mitochondrial respiratory chain complex IV assembly		integral component of membrane;mitochondrial membrane;mitochondrion	Thermogenesis	Respiratory electron transport;TP53 Regulates Metabolic Genes	+	MOCK_3MB_MOCK_DMSO	0	4.539	26	2	2	6.6	2.63206	0.0339552	1.45994	6.8844	Master Protein	Q96I36	Cytochrome c oxidase assembly protein COX14	COX14	Note=Defects in COX14 may be a cause of a mitochondrialdisorder presenting with severe congenital lactic acidosis anddysmorphic features associated with a COX assembly defect. Otherfeatures include brain hypertrophy, diffuse alteration of thewhite-matter myelination, and numerous cavities in the parieto-occipital region, brainstem, and cerebellum, as well ashepatomegaly, hypertrophic cardiomyopat…
8.23936	7.94544	7.87406	9.0983	9.50383	9.8321	FALSE	11		mitochondrial acetyl-CoA biosynthetic process from pyruvate	transferase activity, transferring acyl groups	mitochondrial matrix;pyruvate dehydrogenase complex	Metabolic pathways	Glyoxylate metabolism and glycine degradation;Pyruvate metabolism;Regulation of pyruvate dehydrogenase (PDH) complex;Signaling by Retinoic Acid	+	MOCK_3MB_MOCK_DMSO	0	53.762	35	20	14	54.1	2.43209	0.0423651	1.45845	6.08037	Master Protein	O00330	Pyruvate dehydrogenase protein X component, mitochondrial	PDHX	Pyruvate dehydrogenase E3-binding protein deficiency(PDHXD) [MIM:245349]: A metabolic disorder characterized bydecreased activity of the pyruvate dehydrogenase complex withoutobservable reduction in the activities of enzymes E1, E2, or E3.Clinical features include hypotonia and psychomotor retardation.{ECO:0000269|PubMed:9399911}. Note=The disease is caused bymutations affecting the gene represen…
8.26209	8.26866	8.15127	9.45183	9.65356	9.945	FALSE	16		regulation of acetyl-CoA biosynthetic process from pyruvate	[pyruvate dehydrogenase (lipoamide)] phosphatase activity;oxidoreductase activity	cytoplasm;mitochondrial matrix;mitochondrion		Regulation of pyruvate dehydrogenase (PDH) complex	+	MOCK_3MB_MOCK_DMSO	0	85.224	21	25	19	99.3	3.22146	0.0236301	1.45612	9.83007	Master Protein	Q8NCN5	Pyruvate dehydrogenase phosphatase regulatory subunit, mitochondrial	PDPR
7.60955	7.49426	7.56453	8.60622	9.04111	9.37721	FALSE	17		mitochondrial respiratory chain complex IV assembly;positive regulation of mitochondrial translation		integral component of mitochondrial inner membrane;mitochondrion	Thermogenesis		+	MOCK_3MB_MOCK_DMSO	0	20.238	27	9	3	11.7	2.52271	0.0391703	1.45207	6.43416	Master Protein	Q9Y2R0	Cytochrome c oxidase assembly factor 3 homolog, mitochondrial	COA3
7.24031	7.15178	7.21917	8.07788	8.29462	9.59302	FALSE	11		C21-steroid hormone biosynthetic process;cellular response to cAMP;cellular response to forskolin;cholesterol metabolic process;hormone biosynthetic process;small molecule metabolic process;sterol metabolic process	2 iron, 2 sulfur cluster binding;electron transfer activity;iron ion binding	mitochondrial matrix;mitochondrion		Defective CYP11A1 causes Adrenal insufficiency, congenital, with 46,XY sex reversal (AICSR);Electron transport from NADPH to Ferredoxin;Endogenous sterols;Mitochondrial iron-sulfur cluster biogenesis;Pregnenolone biosynthesis			0	12.844	22	8	5	19.4	1.42548	0.132157	1.45142	3.06317	Master Protein	P10109	Adrenodoxin, mitochondrial	FDX1
2.90689	3.20163	3.26303	4.03562	4.44626	5.22882	FALSE	17		mitochondrial transcription;oxidative phosphorylation;transcription elongation from mitochondrial promoter	DNA polymerase processivity factor activity;RNA binding	mitochondrial matrix;mitochondrial nucleoid;mitochondrion;ribonucleoprotein complex					0	2.671	2	1	1	41.7	1.77162	0.0865029	1.44638	3.94287	Master Protein	Q96QE5	Transcription elongation factor, mitochondrial	TEFM
8.30104	8.03342	8.13494	9.5159	9.68895	9.60288	FALSE	13		biotin metabolic process	ATP binding;biotin binding;enzyme binding;metal ion binding;propionyl-CoA carboxylase activity	cytosol;mitochondrial matrix	Carbon metabolism;Glyoxylate and dicarboxylate metabolism;Metabolic pathways;Propanoate metabolism;Valine, leucine and isoleucine degradation	Biotin transport and metabolism;Defective HLCS causes multiple carboxylase deficiency;Propionyl-CoA catabolism	+	MOCK_3MB_MOCK_DMSO	0	97.03	36	27	22	80	4.0075	0.0158214	1.44611	15.6123	Master Protein	P05165	Propionyl-CoA carboxylase alpha chain, mitochondrial	PCCA	Propionic acidemia type I (PA-1) [MIM:606054]: Life-threatening disease characterized by episodic vomiting, lethargyand ketosis, neutropenia, periodic thrombocytopenia,hypogammaglobulinemia, developmental retardation, and intoleranceto protein. {ECO:0000269|PubMed:10101253,ECO:0000269|PubMed:10329019, ECO:0000269|PubMed:12559849,ECO:0000269|PubMed:15059621}. Note=The disease is caused bymutations…
8.78267	8.66605	8.65678	9.91931	10.0802	10.4375	FALSE	6		cobalamin metabolic process;homocysteine metabolic process;positive regulation of GTPase activity;post-embryonic development	cobalamin binding;GTPase activity;identical protein binding;metal ion binding;methylmalonyl-CoA mutase activity;modified amino acid binding;protein homodimerization activity	mitochondrial matrix;mitochondrion	Carbon metabolism;Glyoxylate and dicarboxylate metabolism;Metabolic pathways;Propanoate metabolism;Valine, leucine and isoleucine degradation	Cobalamin (Cbl, vitamin B12) transport and metabolism;Defective MMAA causes methylmalonic aciduria type cblA;Defective MUT causes methylmalonic aciduria mut type;Propionyl-CoA catabolism	+	MOCK_3MB_MOCK_DMSO	0	84.817	26	30	19	83.1	3.09484	0.0241588	1.44384	9.11442	Master Protein	P22033	Methylmalonyl-CoA mutase, mitochondrial	MMUT	Methylmalonic aciduria type mut (MMAM) [MIM:251000]: Anoften fatal disorder of organic acid metabolism. Common clinicalfeatures include lethargy, vomiting, failure to thrive, hypotonia,neurological deficit and early death. Two forms of the disease aredistinguished by the presence (mut-) or absence (mut0) of residualenzyme activity. Mut0 patients have more severe neurologicalmanifestations of the …
7.75889	7.65105	7.52278	8.66818	8.75922	9.83558	FALSE	6		acyl-CoA metabolic process;negative regulation of cold-induced thermogenesis;protein homotetramerization	acyl-CoA hydrolase activity	cytosol;mitochondrion;nucleus;spindle		Mitochondrial Fatty Acid Beta-Oxidation			0	21.629	25	7	3	15	1.71442	0.0918237	1.44342	3.78807	Master Protein	Q9NPJ3	Acyl-coenzyme A thioesterase 13	ACOT13
7.01235	6.86295	6.79571	8.28771	8.43212	8.28077	FALSE	3		biotin metabolic process	ATP binding;propionyl-CoA carboxylase activity	cytosol;mitochondrial matrix;mitochondrion	Carbon metabolism;Glyoxylate and dicarboxylate metabolism;Metabolic pathways;Propanoate metabolism;Valine, leucine and isoleucine degradation	Biotin transport and metabolism;Defective HLCS causes multiple carboxylase deficiency;Propionyl-CoA catabolism	+	MOCK_3MB_MOCK_DMSO	0	71.346	38	19	14	58.2	4.23806	0.0133496	1.4432	17.8565	Master Protein	P05166	Propionyl-CoA carboxylase beta chain, mitochondrial	PCCB	Propionic acidemia type II (PA-2) [MIM:606054]: Life-threatening disease characterized by episodic vomiting, lethargyand ketosis, neutropenia, periodic thrombocytopenia,hypogammaglobulinemia, developmental retardation, and intoleranceto protein. {ECO:0000269|PubMed:10447268,ECO:0000269|PubMed:11749052, ECO:0000269|PubMed:12189489,ECO:0000269|PubMed:12559849, ECO:0000269|PubMed:15059621,ECO:000026…
11.4374	11.3898	11.2678	12.4683	12.7185	13.2303	FALSE	7		aerobic respiration;gluconeogenesis;internal protein amino acid acetylation;malate metabolic process;NADH metabolic process;oxaloacetate metabolic process;tricarboxylic acid cycle	L-malate dehydrogenase activity;malate dehydrogenase (NADP+) activity;protein self-association;RNA binding	extracellular exosome;membrane;mitochondrial matrix;mitochondrion;myelin sheath;nucleus	Carbon metabolism;Citrate cycle (TCA cycle);Cysteine and methionine metabolism;Glyoxylate and dicarboxylate metabolism;Metabolic pathways;Pyruvate metabolism	Citric acid cycle (TCA cycle);Gluconeogenesis	+	MOCK_3MB_MOCK_DMSO	0	237.42	68	94	21	35.5	2.48065	0.0406984	1.44067	6.26785	Master Protein	P40926	Malate dehydrogenase, mitochondrial	MDH2	Epileptic encephalopathy, early infantile, 51 (EIEE51)[MIM:617339]: A form of epileptic encephalopathy, a heterogeneousgroup of severe childhood onset epilepsies characterized byrefractory seizures, neurodevelopmental impairment, and poorprognosis. Development is normal prior to seizure onset, afterwhich cognitive and motor delays become apparent. EIEE51 is anautosomal recessive form characterize…
4.00899	4.19377	4.20163	5.16993	5.64386	5.91169	FALSE	1		cellular response to organic cyclic compound;cementum mineralization;developmental process involved in reproduction;endochondral ossification;osteoblast differentiation;response to antibiotic;response to glucocorticoid;response to lipopolysaccharide;response to vitamin D;skeletal system development	alkaline phosphatase activity;metal ion binding;pyrophosphatase activity	anchored component of membrane;extracellular exosome;extracellular matrix;extracellular membrane-bounded organelle;extracellular region;membrane;plasma membrane	Folate biosynthesis;Metabolic pathways;Thiamine metabolism	Post-translational modification: synthesis of GPI-anchored proteins	+	MOCK_3MB_MOCK_DMSO	0	14.838	9	4	4	57.3	2.50872	0.0397222	1.44036	6.37843	Master Protein	P05186	Alkaline phosphatase, tissue-nonspecific isozyme	ALPL	(2) type2 with later, more gradual development of symptoms, moderatelysevere 'rachitic' skeletal changes and premature loss of teeth;(3) type 3 with no symptoms, the condition being determined onroutine studies. {ECO:0000269|PubMed:10834525,ECO:0000269|PubMed:11438998, ECO:0000269|PubMed:7833929,ECO:0000269|PubMed:8954059}. Note=The disease is caused bymutations affecting the gene represented in …
9.2211	8.99661	8.96723	10.2888	10.5443	10.6635	FALSE	1		acyl-CoA metabolic process;ketone body biosynthetic process;leucine catabolic process;lipid metabolic process;liver development;mitochondrion organization;protein targeting to peroxisome;protein tetramerization;response to fatty acid;response to nutrient;response to starvation	carboxylic acid binding;fatty-acyl-CoA binding;hydroxymethylglutaryl-CoA lyase activity;magnesium ion binding;manganese ion binding;metal ion binding;protein homodimerization activity;signaling receptor binding	cytosol;mitochondrial matrix;mitochondrion;peroxisomal matrix;peroxisome	Butanoate metabolism;Metabolic pathways;Peroxisome;Synthesis and degradation of ketone bodies;Valine, leucine and isoleucine degradation	Peroxisomal protein import;Synthesis of Ketone Bodies	+	MOCK_3MB_MOCK_DMSO	0	89.052	37	28	12	34.3	3.33642	0.0225037	1.43719	10.5249	Master Protein	P35914	Hydroxymethylglutaryl-CoA lyase, mitochondrial	HMGCL	3-hydroxy-3-methylglutaryl-CoA lyase deficiency (HMGCLD)[MIM:246450]: An autosomal recessive disease affecting ketogenesisand L-leucine catabolism. The disease usually appears in the firstyear of life after a fasting period and its clinical acutesymptoms include vomiting, seizures, metabolic acidosis,hypoketotic hypoglycemia and lethargy. These symptoms sometimesprogress to coma, with fatal outco…
7.55919	7.37764	7.44045	8.68545	9.04029	8.95245	FALSE	17		coenzyme A biosynthetic process	ATP binding;dephospho-CoA kinase activity	membrane			+	MOCK_3MB_MOCK_DMSO	0	43.145	40	10	8	26.5	3.56172	0.020048	1.43363	12.0234	Master Protein	Q8WVC6	Dephospho-CoA kinase domain-containing protein	DCAKD
4.12102	4.16993	4.40599	5.50144	5.80735	5.67525	FALSE	4		cobalamin biosynthetic process;cobalamin metabolic process	GTP binding;GTPase activity;identical protein binding;protein homodimerization activity	mitochondrial matrix		Cobalamin (Cbl, vitamin B12) transport and metabolism;Defective MMAA causes methylmalonic aciduria type cblA;Defective MUT causes methylmalonic aciduria mut type;Propionyl-CoA catabolism	+	MOCK_3MB_MOCK_DMSO	0	17.51	15	4	4	46.5	3.47824	0.0221518	1.42904	11.446	Master Protein	Q8IVH4	Methylmalonic aciduria type A protein, mitochondrial	MMAA	Methylmalonic aciduria type cblA (MMAA) [MIM:251100]: Adisorder of methylmalonate and cobalamin metabolism due todefective synthesis of adenosylcobalamin.{ECO:0000269|PubMed:12438653, ECO:0000269|PubMed:15308131,ECO:0000269|PubMed:15523652, ECO:0000269|PubMed:17957493,ECO:0000269|PubMed:20876572, ECO:0000269|PubMed:23026888,ECO:0000269|PubMed:28497574}. Note=The disease is caused bymutations affe…
5.04439	5.01346	4.926	5.97728	6.09803	7.18686	FALSE	1		vesicle-mediated transport	Rab GTPase binding	Golgi apparatus;Golgi medial cisterna;Golgi trans cisterna;integral component of membrane;late endosome membrane;trans-Golgi network;transport vesicle					0	3.077	3	1	1	34.3	1.67811	0.0961747	1.4261	3.69189	Master Protein	Q9Y548	Protein YIPF1	YIPF1
7.41785	7.32283	7.23745	8.71425	8.84298	8.69418	FALSE	8		peptidyl-threonine dephosphorylation;positive regulation of pyruvate dehydrogenase activity;regulation of acetyl-CoA biosynthetic process from pyruvate	[pyruvate dehydrogenase (lipoamide)] phosphatase activity;magnesium-dependent protein serine/threonine phosphatase activity;metal ion binding;protein serine/threonine phosphatase activity	mitochondrial matrix;mitochondrion		Regulation of pyruvate dehydrogenase (PDH) complex	+	MOCK_3MB_MOCK_DMSO	0	54.082	28	14	12	61	4.46514	0.0125864	1.42443	20.3745	Master Protein	Q9P0J1	[Pyruvate dehydrogenase [acetyl-transferring]]-phosphatase 1, mitochondrial	PDP1	Pyruvate dehydrogenase phosphatase deficiency (PDPdeficiency) [MIM:608782]: Results in lactic acidosis leading toneurological dysfunction. {ECO:0000269|PubMed:15855260}. Note=Thedisease is caused by mutations affecting the gene represented inthis entry.
3.32193	3.44626	3.37851	4.38543	4.73877	5.2817	FALSE	2		protein tetramerization;UDP-D-xylose biosynthetic process	NAD+ binding;protein homodimerization activity;UDP-glucuronate decarboxylase activity	cytoplasm;extracellular exosome;Golgi cisterna membrane;integral component of membrane	Amino sugar and nucleotide sugar metabolism;Metabolic pathways				0	19.393	17	4	4	47.5	2.2435	0.0508755	1.41973	5.3958	Master Protein	Q8NBZ7	UDP-glucuronic acid decarboxylase 1	UXS1
12.2898	12.1533	12.1706	13.0234	13.3548	14.4759	FALSE	2		activation of cysteine-type endopeptidase activity involved in apoptotic process;apoptotic mitochondrial changes;B cell activation;B cell cytokine production;B cell proliferation;cellular response to heat;cellular response to interleukin-7;chaperone-mediated protein complex assembly;'de novo' protein folding;interaction with symbiont;isotype switching to IgG isotypes;mitochondrion organization;My…	apolipoprotein A-I binding;apolipoprotein binding;ATP binding;ATPase activity;chaperone binding;DNA replication origin binding;double-stranded RNA binding;enzyme binding;high-density lipoprotein particle binding;insulin binding;lipopolysaccharide binding;modification-dependent protein binding;p53 binding;protease binding;protein heterodimerization activity;RNA binding;single-stranded DNA binding;…	cell surface;clathrin-coated pit;coated vesicle;cytoplasm;cytosol;early endosome;extracellular exosome;extracellular space;Golgi apparatus;lipopolysaccharide receptor complex;membrane;membrane raft;mitochondrial crista;mitochondrial inner membrane;mitochondrial matrix;mitochondrion;myelin sheath;peroxisomal matrix;plasma membrane;protein-containing complex;rough endoplasmic reticulum;secretory gr…	Legionellosis;RNA degradation;Tuberculosis;Type I diabetes mellitus	Mitochondrial protein import;TFAP2A acts as a transcriptional repressor during retinoic acid induced cell differentiation			0	528.443	82	231	48	61	1.48322	0.121332	1.41347	3.20104	Master Protein	P10809	60 kDa heat shock protein, mitochondrial	HSPD1	Spastic paraplegia 13, autosomal dominant (SPG13)[MIM:605280]: A form of spastic paraplegia, a neurodegenerativedisorder characterized by a slow, gradual, progressive weaknessand spasticity of the lower limbs. Rate of progression and theseverity of symptoms are quite variable. Initial symptoms mayinclude difficulty with balance, weakness and stiffness in thelegs, muscle spasms, and dragging the t…
6.57894	6.43296	6.17592	7.53372	7.8586	8.03012	FALSE	9		mitochondrial electron transport, NADH to ubiquinone;mitochondrial respiratory chain complex I assembly	NADH dehydrogenase (ubiquinone) activity;protein-containing complex binding	mitochondrial inner membrane;mitochondrial intermembrane space;mitochondrial respiratory chain complex I;mitochondrion	Alzheimer disease;Huntington disease;Metabolic pathways;Non-alcoholic fatty liver disease (NAFLD);Oxidative phosphorylation;Parkinson disease;Retrograde endocannabinoid signaling;Thermogenesis	Complex I biogenesis;Respiratory electron transport	+	MOCK_3MB_MOCK_DMSO	0	7.751	11	3	2	20.1	2.78018	0.0296704	1.41154	7.53798	Master Protein	P51970	NADH dehydrogenase [ubiquinone] 1 alpha subcomplex subunit 8	NDUFA8
6.39575	6.4446	6.6879	7.43879	7.84486	8.47776	FALSE	20				integral component of membrane					0	14.058	41	6	2	7.3	1.95644	0.0710992	1.41105	4.4723	Master Protein	Q9HB66	Alternative protein MKKS	MKKS
7.58496	7.45533	7.52121	8.70805	8.77116	9.31152	FALSE	11		biotin metabolic process;gluconeogenesis;lipid metabolic process;negative regulation of gene expression;positive regulation by host of viral process;positive regulation by host of viral release from host cell;pyruvate metabolic process;viral RNA genome packaging	ATP binding;biotin binding;identical protein binding;metal ion binding;pyruvate carboxylase activity	cytoplasm;cytosol;mitochondrial matrix;mitochondrion	Biosynthesis of amino acids;Carbon metabolism;Citrate cycle (TCA cycle);Metabolic pathways;Pyruvate metabolism	Biotin transport and metabolism;Defective HLCS causes multiple carboxylase deficiency;Gluconeogenesis	+	MOCK_3MB_MOCK_DMSO	0	76.046	19	19	17	129.6	2.71064	0.0315294	1.40974	7.22464	Master Protein	P11498	Pyruvate carboxylase, mitochondrial	PC	Pyruvate carboxylase deficiency (PC deficiency)[MIM:266150]: Leads to lactic acidosis, mental retardation anddeath. It occurs in three forms: mild or type A, severe neonatalor type B, and a very mild lacticacidemia. Note=The disease iscaused by mutations affecting the gene represented in this entry.
7.33628	7.52669	7.56682	8.87774	8.90629	8.87067	FALSE	17		cellular response to nerve growth factor stimulus;ciliary basal body-plasma membrane docking;circadian regulation of gene expression;COPII vesicle coating;G2/M transition of mitotic cell cycle;Golgi organization;microtubule nucleation;non-motile cilium assembly;peptidyl-serine phosphorylation;peptidyl-threonine phosphorylation;positive regulation of canonical Wnt signaling pathway;positive regula…	ATP binding;cadherin binding;peptide binding;protein kinase activity;protein serine/threonine kinase activity;tau-protein kinase activity	centrosome;cytoplasm;cytosol;endoplasmic reticulum-Golgi intermediate compartment membrane;Golgi apparatus;Golgi membrane;neuron projection;nucleoplasm;nucleus;perinuclear region of cytoplasm;plasma membrane;spindle;spindle microtubule	Circadian rhythm;Gap junction;Hedgehog signaling pathway;Hippo signaling pathway	Anchoring of the basal body to the plasma membrane;AURKA Activation by TPX2;Circadian Clock;COPII-mediated vesicle transport;Loss of Nlp from mitotic centrosomes;Loss of proteins required for interphase microtubule organization from the centrosome;Major pathway of rRNA processing in the nucleolus and cytosol;Recruitment of mitotic centrosome proteins and complexes;Recruitment of NuMA to mitotic c…	+	MOCK_3MB_MOCK_DMSO	0	19.471	13	7	5	47.3	4.39638	0.0125864	1.4083	19.5774	Master Protein	P48730	Casein kinase I isoform delta	CSNK1D	Advanced sleep phase syndrome, familial, 2 (FASPS2)[MIM:615224]: A disorder characterized by very early sleep onsetand offset. Individuals are 'morning larks' with a 4 hours advanceof the sleep, temperature and melatonin rhythms.{ECO:0000269|PubMed:15800623, ECO:0000269|PubMed:23636092}.Note=The disease is caused by mutations affecting the generepresented in this entry.
4.37851	4.85798	4.62059	5.49185	5.81762	6.77215	FALSE	3		mitochondrial respiratory chain complex I assembly		mitochondrial inner membrane;nucleus	Thermogenesis	Complex I biogenesis			0	11.649	24	3	3	20.3	1.58357	0.107759	1.40818	3.44861	Master Protein	Q9BU61	NADH dehydrogenase [ubiquinone] 1 alpha subcomplex assembly factor 3	NDUFAF3	Mitochondrial complex I deficiency (MT-C1D) [MIM:252010]:A disorder of the mitochondrial respiratory chain that causes awide range of clinical manifestations from lethal neonatal diseaseto adult-onset neurodegenerative disorders. Phenotypes includemacrocephaly with progressive leukodystrophy, non-specificencephalopathy, cardiomyopathy, myopathy, liver disease, Leighsyndrome, Leber hereditary opti…
7.55536	7.43379	7.45368	8.40599	8.66853	9.59096	FALSE	16;CHR_HSCHR16_3_CTG1		activation of cysteine-type endopeptidase activity involved in apoptotic process;activation-induced cell death of T cells;cell aging;mitochondrial DNA replication;mitochondrion organization;negative regulation of apoptotic process;negative regulation of cell proliferation;negative regulation of cysteine-type endopeptidase activity involved in apoptotic process;negative regulation of I-kappaB kina…	ATP binding;GTPase regulator activity;Hsp70 protein binding;IkappaB kinase complex binding;interferon-gamma receptor binding;metal ion binding;NF-kappaB binding;protein kinase binding;protein-containing complex binding;transcription factor binding;unfolded protein binding	cell junction;cytoplasm;cytosol;extrinsic component of plasma membrane;intracellular membrane-bounded organelle;mitochondrial matrix;mitochondrial nucleoid;mitochondrion;neuromuscular junction;nucleus;postsynaptic membrane	Viral carcinogenesis				0	39.176	20	16	9	52.5	1.75445	0.0876334	1.40755	3.89597	Master Protein	Q96EY1	DnaJ homolog subfamily A member 3, mitochondrial	DNAJA3
10.4062	10.3442	10.1897	11.8232	11.9154	11.4213	FALSE	9		ADP biosynthetic process;AMP metabolic process;blood coagulation;GTP metabolic process;ITP metabolic process;nucleoside monophosphate phosphorylation;UTP metabolic process	ATP binding;GTP binding;nucleoside triphosphate adenylate kinase activity	mitochondrial matrix;mitochondrion	Purine metabolism	Factors involved in megakaryocyte development and platelet production	+	MOCK_3MB_MOCK_DMSO	0	107.029	65	35	15	25.6	2.9856	0.0241588	1.4066	8.53601	Master Protein	Q9UIJ7	GTP:AMP phosphotransferase AK3, mitochondrial	AK3
8.83826	8.80413	8.91976	9.74164	9.96174	11.0731	FALSE	1		cellular amino acid biosynthetic process;cellular response to oxidative stress;L-proline biosynthetic process;proline biosynthetic process	pyrroline-5-carboxylate reductase activity	mitochondrial matrix;mitochondrion	Arginine and proline metabolism;Biosynthesis of amino acids;Metabolic pathways	Amino acid synthesis and interconversion (transamination)			1	82.575	34	21	11	33.6	1.56311	0.110464	1.40479	3.39729	Master Protein	Q96C36	Pyrroline-5-carboxylate reductase 2	PYCR2	Leukodystrophy, hypomyelinating, 10 (HLD10) [MIM:616420]:An autosomal recessive neurologic disorder characterized bypostnatal microcephaly, severely delayed psychomotor development,hypomyelination, and reduced cerebral white-matter volume.{ECO:0000269|PubMed:25865492}. Note=The disease is caused bymutations affecting the gene represented in this entry.
6.19967	6.39403	6.45943	7.31651	7.79051	8.14873	FALSE	19		mitochondrial electron transport, NADH to ubiquinone;mitochondrial respiratory chain complex I assembly	NADH dehydrogenase (ubiquinone) activity	mitochondrial inner membrane;mitochondrial intermembrane space;mitochondrial respiratory chain complex I;mitochondrion	Alzheimer disease;Huntington disease;Metabolic pathways;Non-alcoholic fatty liver disease (NAFLD);Oxidative phosphorylation;Parkinson disease;Retrograde endocannabinoid signaling;Thermogenesis	Complex I biogenesis;Respiratory electron transport	+	MOCK_3MB_MOCK_DMSO	0	3.272	7	2	1	16.4	2.28194	0.0485954	1.40087	5.52994	Master Protein	P17568	NADH dehydrogenase [ubiquinone] 1 beta subcomplex subunit 7	NDUFB7
4.08746	3.96347	3.90689	5.20163	5.38198	5.56377	FALSE	6		small molecule metabolic process		mitochondrial matrix;nuclear body		Mitochondrial iron-sulfur cluster biogenesis	+	MOCK_3MB_MOCK_DMSO	0	8.453	15	2	2	10.8	3.54422	0.020048	1.39652	11.9001	Master Protein	Q9HD34	LYR motif-containing protein 4	LYRM4	Combined oxidative phosphorylation deficiency 19(COXPD19) [MIM:615595]: A mitochondrial disorder characterized byrespiratory distress, hypotonia, and severe lactic acidosis in thenewborn period. Other features include gastroesophageal reflux andelevated liver enzymes with normal synthetic function.{ECO:0000269|PubMed:23814038}. Note=The disease is caused bymutations affecting the gene represented…
6.19574	6.1375	5.99095	7.70529	8.18982	6.61029	FALSE	2		plasma membrane tubulation	phosphatidylserine binding;phospholipid binding;protein kinase C binding	actin cytoskeleton;caveola;cytoplasm;cytosol;membrane raft;nucleoplasm;plasma membrane					0	40.013	20	10	7	47.1	1.38061	0.140799	1.39373	2.9582	Master Protein	O95810	Caveolae-associated protein 2	CAVIN2
6.27798	6.23458	6.30195	7.24698	7.71836	8.02956	FALSE	4		exogenous drug catabolic process;omega-hydroxylase P450 pathway;organic acid metabolic process;oxidation-reduction process;xenobiotic metabolic process	aromatase activity;heme binding;iron ion binding;monooxygenase activity;oxidoreductase activity, acting on paired donors, with incorporation or reduction of molecular oxygen, reduced flavin or flavoprotein as one donor, and incorporation of one atom of oxygen;steroid hydroxylase activity	cytoplasm;endoplasmic reticulum membrane;integral component of membrane;intracellular membrane-bounded organelle;organelle membrane	Arachidonic acid metabolism;Metabolic pathways	Defective CYP2U1 causes Spastic paraplegia 56, autosomal recessive (SPG56);Miscellaneous substrates;Synthesis of (16-20)-hydroxyeicosatetraenoic acids (HETE)	+	MOCK_3MB_MOCK_DMSO	0	5.629	4	3	3	61.9	2.43792	0.0420761	1.39346	6.10264	Master Protein	Q7Z449	Cytochrome P450 2U1	CYP2U1	Spastic paraplegia 56, autosomal recessive (SPG56)[MIM:615030]: A form of spastic paraplegia, a neurodegenerativedisorder characterized by a slow, gradual, progressive weaknessand spasticity of the lower limbs. Rate of progression and theseverity of symptoms are quite variable. Initial symptoms mayinclude difficulty with balance, weakness and stiffness in thelegs, muscle spasms, and dragging the …
6.05745	6.04221	6.0268	6.92125	7.16692	8.20261	FALSE	6		acetate metabolic process;central nervous system development;galactosylceramide metabolic process;gamma-aminobutyric acid catabolic process;glucose metabolic process;glucosylceramide metabolic process;glutamate metabolic process;glutamine metabolic process;glutathione metabolic process;glycerophospholipid metabolic process;neurotransmitter catabolic process;post-embryonic development;protein homo…	protein homodimerization activity;succinate-semialdehyde dehydrogenase (NAD+) activity;succinate-semialdehyde dehydrogenase [NAD(P)+] activity	mitochondrial matrix;mitochondrion	Alanine, aspartate and glutamate metabolism;Butanoate metabolism;Metabolic pathways	Degradation of GABA			0	13.124	7	4	4	57.2	1.61738	0.103335	1.38811	3.53446	Master Protein	P51649	Succinate-semialdehyde dehydrogenase, mitochondrial	ALDH5A1	Succinic semialdehyde dehydrogenase deficiency (SSADHD)[MIM:271980]: A rare inborn error of 4-aminobutyric acid (GABA)metabolism, which leads to accumulation of 4-hydroxybutyric acidin physiologic fluids of patients. The disease is clinicallycharacterized by developmental delay, hypotonia, mentalretardation, ataxia, seizures, hyperkinetic behavior, aggression,and sleep disturbances. {ECO:0000269|…
8.55113	8.47046	8.45943	9.70977	9.78692	10.1462	FALSE	3		cellular glucuronidation;glucuronoside catabolic process	hydrolase activity, hydrolyzing O-glycosyl compounds;mycophenolic acid acyl-glucuronide esterase activity	cytosol;mitochondrial matrix;mitochondrion		Glucuronidation	+	MOCK_3MB_MOCK_DMSO	0	65.027	41	16	10	33.9	3.26472	0.0232067	1.38729	10.0863	Master Protein	Q9NUJ1	Mycophenolic acid acyl-glucuronide esterase, mitochondrial	ABHD10
2.7866	2.94486	3.10434	4.06178	4.15381	4.78136	FALSE	19		mitochondrial respiratory chain complex IV assembly	unfolded protein binding	integral component of mitochondrial inner membrane			+	MOCK_3MB_MOCK_DMSO	0	2.43	11	1	1	9.1	2.32542	0.0469338	1.38705	5.68493	Master Protein	P0DJ07	Protein PET100 homolog, mitochondrial	PET100
6.17193	6.22497	6.09381	7.05311	7.46025	8.13494	FALSE	3		'de novo' posttranslational protein folding;peptidyl-cysteine oxidation;protein import into mitochondrial intermembrane space;protein maturation by protein folding	protein disulfide oxidoreductase activity	mitochondrial intermembrane space;mitochondrion		Mitochondrial protein import			0	19.679	30	4	3	16	1.91906	0.0736984	1.38587	4.36142	Master Protein	Q8N4Q1	Mitochondrial intermembrane space import and assembly protein 40	CHCHD4
3.97269	3.90689	4.12102	4.9542	5	6.18587	FALSE	6				cytoplasmic vesicle membrane;integral component of membrane;intracellular membrane-bounded organelle					0	1.891	4	1	1	20.2	1.55668	0.111604	1.37982	3.38123	Master Protein	Q9NPB0	SAYSvFN domain-containing protein 1	SAYSD1
8.61655	8.5267	8.65141	9.62917	10.1049	10.1753	FALSE	12		circadian rhythm;mitochondrial electron transport, NADH to ubiquinone;mitochondrial respiratory chain complex I assembly;response to glucose;sodium ion transport;ubiquinone-6 biosynthetic process	coenzyme binding;NADH dehydrogenase (ubiquinone) activity;NADH dehydrogenase activity;protein-containing complex binding	mitochondrial matrix;mitochondrial membrane;mitochondrial respiratory chain complex I;mitochondrion;nucleoplasm;nucleus	Alzheimer disease;Huntington disease;Metabolic pathways;Non-alcoholic fatty liver disease (NAFLD);Oxidative phosphorylation;Parkinson disease;Retrograde endocannabinoid signaling;Thermogenesis	Complex I biogenesis;Respiratory electron transport	+	MOCK_3MB_MOCK_DMSO	0	90.006	40	24	12	42.5	2.83968	0.0281459	1.37156	7.81565	Master Protein	Q16795	NADH dehydrogenase [ubiquinone] 1 alpha subcomplex subunit 9, mitochondrial	NDUFA9	Leigh syndrome (LS) [MIM:256000]: An early-onsetprogressive neurodegenerative disorder characterized by thepresence of focal, bilateral lesions in one or more areas of thecentral nervous system including the brainstem, thalamus, basalganglia, cerebellum and spinal cord. Clinical features depend onwhich areas of the central nervous system are involved and includesubacute onset of psychomotor retar…
3.56071	3.91648	3.27798	4.80219	5.1819	4.87774	FALSE	11		innate immune response;intracellular signal transduction;negative regulation of I-kappaB kinase/NF-kappaB signaling;negative regulation of inflammatory response;negative regulation of innate immune response;negative regulation of interferon-beta production;negative regulation of interleukin-6 production;negative regulation of RIG-I signaling pathway;negative regulation of type I interferon produc…	ATP binding	cell junction;mitochondrial outer membrane;mitochondrion;plasma membrane	Influenza A;NOD-like receptor signaling pathway;RIG-I-like receptor signaling pathway	DDX58/IFIH1-mediated induction of interferon-alpha/beta;Negative regulators of DDX58/IFIH1 signaling	+	MOCK_3MB_MOCK_DMSO	0	13.698	3	4	3	107.5	2.48251	0.0406984	1.36889	6.27513	Master Protein	Q86UT6	NLR family member X1	NLRX1
4.43962	4.03562	4.19377	5.39232	5.73064	5.64674	FALSE	3		acyl-CoA metabolic process;medium-chain fatty acid biosynthetic process;short-chain fatty acid biosynthetic process	3-oxoacyl-[acyl-carrier-protein] synthase activity	cytosol;mitochondrion	Biotin metabolism;Fatty acid biosynthesis;Fatty acid metabolism;Metabolic pathways		+	MOCK_3MB_MOCK_DMSO	0	9.232	7	2	2	48.8	3.03509	0.0241588	1.36689	8.79377	Master Protein	Q9NWU1	3-oxoacyl-[acyl-carrier-protein] synthase, mitochondrial	OXSM
8.4672	8.15735	8.23936	9.4028	9.68703	9.87467	FALSE	16		mitochondrial electron transport, NADH to ubiquinone;mitochondrial respiratory chain complex I assembly	NADH dehydrogenase (ubiquinone) activity	mitochondrial inner membrane;mitochondrial respiratory chain complex I	Alzheimer disease;Huntington disease;Metabolic pathways;Non-alcoholic fatty liver disease (NAFLD);Oxidative phosphorylation;Parkinson disease;Retrograde endocannabinoid signaling;Thermogenesis	Complex I biogenesis;Respiratory electron transport	+	MOCK_3MB_MOCK_DMSO	0	63.404	42	19	10	20.8	2.93038	0.0252045	1.36686	8.25663	Master Protein	O96000	NADH dehydrogenase [ubiquinone] 1 beta subcomplex subunit 10	NDUFB10
9.7386	9.58722	9.52081	10.7253	11.1369	11.0825	FALSE	8		aerobic respiration;mitochondrial electron transport, ubiquinol to cytochrome c;mitochondrial respiratory chain complex III assembly;oxidation-reduction process;oxidative phosphorylation		mitochondrial inner membrane;mitochondrial respirasome;mitochondrial respiratory chain complex III	Alzheimer disease;Cardiac muscle contraction;Huntington disease;Metabolic pathways;Non-alcoholic fatty liver disease (NAFLD);Oxidative phosphorylation;Parkinson disease;Thermogenesis	Respiratory electron transport	+	MOCK_3MB_MOCK_DMSO	0	62.547	77	25	12	13.5	3.15844	0.0241588	1.366	9.46764	Master Protein	P14927	Cytochrome b-c1 complex subunit 7	UQCRB	Mitochondrial complex III deficiency, nuclear 3 (MC3DN3)[MIM:615158]: A disorder of the mitochondrial respiratory chainresulting in a highly variable phenotype depending on whichtissues are affected. Clinical features include mitochondrialencephalopathy, psychomotor retardation, ataxia, severe failure tothrive, liver dysfunction, renal tubulopathy, muscle weakness andexercise intolerance. {ECO:00…
3.39232	3.29278	3.70044	4.27053	4.50462	5.70598	FALSE	7			ATP binding;ATPase activity, coupled to transmembrane movement of substances;transporter activity	ATP-binding cassette (ABC) transporter complex;integral component of membrane;membrane;mitochondrial envelope;mitochondrial inner membrane;mitochondrion;nucleolus;nucleus	ABC transporters	Mitochondrial ABC transporters			0	12.232	5	3	2	79.9	1.38127	0.140799	1.3652	2.95975	Master Protein	Q9NUT2	Mitochondrial potassium channel ATP-binding subunit	ABCB8
9.45286	9.24817	9.26491	10.378	10.8055	10.8686	FALSE	3		aerobic respiration;mitochondrial electron transport, ubiquinol to cytochrome c;oxidation-reduction process;oxidative phosphorylation;response to activity;response to alkaloid	metal ion binding;metalloendopeptidase activity;protein-containing complex binding;ubiquinol-cytochrome-c reductase activity;ubiquitin protein ligase binding	cytosol;mitochondrial inner membrane;mitochondrial respirasome;mitochondrial respiratory chain complex III;mitochondrion;myelin sheath	Alzheimer disease;Cardiac muscle contraction;Huntington disease;Metabolic pathways;Non-alcoholic fatty liver disease (NAFLD);Oxidative phosphorylation;Parkinson disease;Thermogenesis	Respiratory electron transport	+	MOCK_3MB_MOCK_DMSO	0	111.523	42	37	15	52.6	2.90517	0.0258161	1.36204	8.13188	Master Protein	P31930	Cytochrome b-c1 complex subunit 1, mitochondrial	UQCRC1
7.09276	6.6893	6.89966	8.23649	8.30424	8.22062	FALSE	1		glutathione derivative biosynthetic process;leukotriene biosynthetic process;lipid metabolic process;response to organonitrogen compound;xenobiotic metabolic process	glutathione peroxidase activity;glutathione transferase activity;leukotriene-C4 synthase activity	endoplasmic reticulum;endoplasmic reticulum membrane;integral component of membrane;intracellular membrane-bounded organelle;membrane;nuclear envelope;organelle membrane	Chemical carcinogenesis;Drug metabolism - cytochrome P450;Drug metabolism - other enzymes;Fluid shear stress and atherosclerosis;Glutathione metabolism;Hepatocellular carcinoma;Metabolic pathways;Metabolism of xenobiotics by cytochrome P450;Pathways in cancer;Platinum drug resistance	Aflatoxin activation and detoxification;Glutathione conjugation	+	MOCK_3MB_MOCK_DMSO	0	28.542	39	7	6	16.5	3.47136	0.0221518	1.35988	11.3996	Master Protein	O14880	Microsomal glutathione S-transferase 3	MGST3
3.20163	3.16992	3.21723	4.08746	4.19377	5.38543	FALSE	3		mRNA processing;positive regulation of mitochondrial translation;pseudouridine synthesis	pseudouridine synthase activity;RNA binding	mitochondrial matrix					0	2.885	4	1	1	38.4	1.50961	0.118317	1.35929	3.26514	Master Protein	Q6P087	Mitochondrial mRNA pseudouridine synthase RPUSD3	RPUSD3
8.76818	8.70113	8.70113	9.69888	9.78692	10.7589	FALSE	20		isocitrate metabolic process;tricarboxylic acid cycle	electron transfer activity;isocitrate dehydrogenase (NAD+) activity;magnesium ion binding;NAD binding	mitochondrial matrix;mitochondrion;nucleus	2-Oxocarboxylic acid metabolism;Biosynthesis of amino acids;Carbon metabolism;Citrate cycle (TCA cycle);Metabolic pathways	Citric acid cycle (TCA cycle)			0	57.908	39	23	13	42.2	1.78884	0.0855262	1.35808	3.99025	Master Protein	O43837	Isocitrate dehydrogenase [NAD] subunit beta, mitochondrial	IDH3B	Retinitis pigmentosa 46 (RP46) [MIM:612572]: A retinaldystrophy belonging to the group of pigmentary retinopathies.Retinitis pigmentosa is characterized by retinal pigment depositsvisible on fundus examination and primary loss of rodphotoreceptor cells followed by secondary loss of conephotoreceptors. Patients typically have night vision blindness andloss of midperipheral visual field. As their c…
9.84455	9.6865	9.702	10.7378	10.9483	11.6205	FALSE	15		carbohydrate metabolic process;tricarboxylic acid cycle	isocitrate dehydrogenase (NAD+) activity;magnesium ion binding;NAD binding	mitochondrial matrix;mitochondrion;myelin sheath;nucleus	2-Oxocarboxylic acid metabolism;Biosynthesis of amino acids;Carbon metabolism;Citrate cycle (TCA cycle);Metabolic pathways	Citric acid cycle (TCA cycle)			0	80.382	46	32	17	39.6	2.12921	0.0581862	1.35785	5.0121	Master Protein	P50213	Isocitrate dehydrogenase [NAD] subunit alpha, mitochondrial	IDH3A
7.79636	7.81954	7.64818	9.17792	9.28702	8.87067	FALSE	2		cellular response to reactive oxygen species;glomerular basement membrane development;homeostatic process;inner ear development;mitochondrial genome maintenance;protein targeting to peroxisome;regulation of reactive oxygen species metabolic process		cytoplasm;cytosol;integral component of membrane;mitochondrial inner membrane;mitochondrion;peroxisomal membrane;peroxisome	Peroxisome	Peroxisomal protein import	+	MOCK_3MB_MOCK_DMSO	0	28.653	38	9	5	19.7	3.25036	0.0235015	1.35718	10.0006	Master Protein	P39210	Protein Mpv17	MPV17	Mitochondrial DNA depletion syndrome 6 (MTDPS6)[MIM:256810]: A disease due to mitochondrial dysfunction. It ischaracterized by infantile onset of progressive liver failure,often leading to death in the first year of life, peripheralneuropathy, corneal scarring, acral ulceration and osteomyelitisleading to autoamputation, cerebral leukoencephalopathy, failureto thrive, and recurrent metabolic acid…
5.94953	5.73335	5.8802	7.0542	7.12928	7.43796	FALSE	X		autophagy of mitochondrion		integral component of mitochondrial outer membrane;mitochondrion;nucleus			+	MOCK_3MB_MOCK_DMSO	0	15.112	16	4	3	20.7	3.27122	0.0232067	1.35279	10.1254	Master Protein	Q9BWH2	FUN14 domain-containing protein 2	FUNDC2
6.83542	6.75087	6.76951	7.93369	8.1982	8.27984	FALSE	3		biotin metabolic process;leucine catabolic process;protein heterooligomerization	ATP binding;biotin binding;biotin carboxylase activity;metal ion binding;methylcrotonoyl-CoA carboxylase activity	3-methylcrotonyl-CoA carboxylase complex, mitochondrial;cytosol;methylcrotonoyl-CoA carboxylase complex;mitochondrial matrix;mitochondrion	Metabolic pathways;Valine, leucine and isoleucine degradation	Biotin transport and metabolism;Branched-chain amino acid catabolism;Defective HLCS causes multiple carboxylase deficiency	+	MOCK_3MB_MOCK_DMSO	0	38.723	15	12	8	80.4	3.63704	0.020048	1.35198	12.5681	Master Protein	Q96RQ3	Methylcrotonoyl-CoA carboxylase subunit alpha, mitochondrial	MCCC1	3-methylcrotonoyl-CoA carboxylase 1 deficiency (MCC1D)[MIM:210200]: An autosomal recessive disorder of leucinecatabolism. The phenotype is variable, ranging from neonatal onsetwith severe neurological involvement to asymptomatic adults. Thereis a characteristic organic aciduria with massive excretion of 3-hydroxyisovaleric acid and 3-methylcrotonylglycine, usually incombination with a severe seco…
6.23458	6.19377	6.30561	7.49585	7.59991	7.6858	FALSE	MT		aerobic respiration;mitochondrial electron transport, NADH to ubiquinone;mitochondrial respiratory chain complex I assembly;response to drug;response to hydroperoxide;response to organic cyclic compound	NADH dehydrogenase (ubiquinone) activity	dendrite;integral component of membrane;mitochondrial inner membrane;mitochondrial membrane;mitochondrial respiratory chain complex I;neuronal cell body	Metabolic pathways;Oxidative phosphorylation;Parkinson disease;Retrograde endocannabinoid signaling;Thermogenesis	Complex I biogenesis;Respiratory electron transport	+	MOCK_3MB_MOCK_DMSO	0	15.138	6	3	2	35.6	4.52659	0.0125864	1.3492	21.1139	Master Protein	P03886	NADH-ubiquinone oxidoreductase chain 1	MT-ND1	Leber hereditary optic neuropathy (LHON) [MIM:535000]: Amaternally inherited disease resulting in acute or subacute lossof central vision, due to optic nerve dysfunction. Cardiacconduction defects and neurological defects have also beendescribed in some patients. LHON results from primarymitochondrial DNA mutations affecting the respiratory chaincomplexes. {ECO:0000269|PubMed:1417830,ECO:0000269|…
7.09276	7.08958	7.14364	8.07575	8.51215	8.76852	FALSE	18		mitochondrial respiratory chain complex I assembly;mitochondrial respiratory chain complex IV assembly;protein import into mitochondrial matrix		integral component of membrane;TIM23 mitochondrial import inner membrane translocase complex		Mitochondrial protein import	+	MOCK_3MB_MOCK_DMSO	0	19.522	23	6	6	28.2	2.56831	0.0367683	1.34348	6.61875	Master Protein	Q9BVV7	Mitochondrial import inner membrane translocase subunit Tim21	TIMM21
8.84266	8.61802	8.75589	9.53838	9.8117	10.8873	FALSE	14		aerobic respiration;mitochondrial proton-transporting ATP synthase complex assembly;mitochondrial respiratory chain complex I assembly;mitochondrial translational elongation;mitochondrial translational termination;negative regulation of ATPase activity;negative regulation of oxidoreductase activity;oxidation-reduction process;protein tetramerization;protein-containing complex assembly	membrane insertase activity;mitochondrial ribosome binding;protein homodimerization activity	integral component of mitochondrial membrane;mitochondrial matrix;mitochondrial membrane;mitochondrial respirasome;mitochondrion;protein-containing complex	Protein export	Mitochondrial translation elongation;Mitochondrial translation initiation;Mitochondrial translation termination			0	32.825	19	14	8	48.5	1.489	0.120483	1.34027	3.215	Master Protein	Q15070	Mitochondrial inner membrane protein OXA1L	OXA1L
5.66676	5.57894	5.62352	6.55305	6.81378	7.51017	FALSE	1		mitochondrial threonyl-tRNA aminoacylation;threonyl-tRNA aminoacylation	aminoacyl-tRNA editing activity;ATP binding;protein homodimerization activity;threonine-tRNA ligase activity	cytoplasm;mitochondrial matrix	Aminoacyl-tRNA biosynthesis	Mitochondrial tRNA aminoacylation			0	18.167	8	6	6	81	2.01757	0.0669473	1.33593	4.65805	Master Protein	Q9BW92	Threonine--tRNA ligase, mitochondrial	TARS2	Combined oxidative phosphorylation deficiency 21(COXPD21) [MIM:615918]: A mitochondrial disorder characterized bya lethal encephalomyopathy. Shortly after birth, affectedindividuals manifest axial hypotonia, limb hypertonia, psychomotordelay, and increased serum lactate. Additional features includesubsarcolemmal lipofuscin-positive deposits in muscle, cerebralspongiosis, and hepatic steatosis. {E…
9.89921	9.76636	9.68738	10.9646	11.1384	11.2561	FALSE	3		succinate metabolic process;succinyl-CoA metabolic process;tricarboxylic acid cycle	ATP binding;GDP binding;GTP binding;magnesium ion binding;protein heterodimerization activity;succinate-CoA ligase (ADP-forming) activity;succinate-CoA ligase (GDP-forming) activity	mitochondrial matrix;mitochondrion;plasma membrane;succinate-CoA ligase complex (GDP-forming)	Carbon metabolism;Citrate cycle (TCA cycle);Metabolic pathways;Propanoate metabolism	Citric acid cycle (TCA cycle)	+	MOCK_3MB_MOCK_DMSO	0	152.335	56	52	23	46.5	3.65988	0.020048	1.33537	12.7379	Master Protein	Q96I99	Succinate--CoA ligase [GDP-forming] subunit beta, mitochondrial	SUCLG2
7.72792	7.78725	7.76288	8.94222	9.00366	9.32576	FALSE	19		branched-chain amino acid biosynthetic process;branched-chain amino acid catabolic process;cellular response to leukemia inhibitory factor;isoleucine catabolic process;leucine biosynthetic process;regulation of hormone levels;valine biosynthetic process	branched-chain-amino-acid transaminase activity;L-isoleucine transaminase activity;L-leucine transaminase activity;L-valine transaminase activity	mitochondrial matrix;mitochondrion	2-Oxocarboxylic acid metabolism;Biosynthesis of amino acids;Cysteine and methionine metabolism;Metabolic pathways;Pantothenate and CoA biosynthesis;Valine, leucine and isoleucine biosynthesis;Valine, leucine and isoleucine degradation	Branched-chain amino acid catabolism	+	MOCK_3MB_MOCK_DMSO	0	46.641	23	11	8	44.3	3.4228	0.0225037	1.33119	11.0772	Master Protein	O15382	Branched-chain-amino-acid aminotransferase, mitochondrial	BCAT2
5.46923	5.10014	5.32912	6.2817	6.24222	7.35667	FALSE	1		plasma membrane ATP synthesis coupled electron transport;respiratory chain complex IV assembly	copper ion binding;RNA binding	mitochondrial intermembrane space;mitochondrion;plasma membrane	Thermogenesis	Mitochondrial protein import			0	9.437	13	2	2	14.1	1.59897	0.10565	1.32737	3.48755	Master Protein	Q5JTJ3	Cytochrome c oxidase assembly factor 6 homolog	COA6	Cardioencephalomyopathy, fatal infantile, due tocytochrome c oxidase deficiency 4 (CEMCOX4) [MIM:616501]: Aninfantile disorder with a fatal course in the first weeks of life,characterized by hypertrophic cardiomyopathy, left ventricularnon-compaction, lactic acidosis, metabolic hypotonia, andmitochondrial complex IV deficiency. {ECO:0000269|PubMed:24549041,ECO:0000269|PubMed:25339201, ECO:0000269…
6.24793	6.18587	6.33271	7.08534	7.5932	8.06932	FALSE	21		mitochondrial ATP synthesis coupled electron transport;mitochondrial electron transport, NADH to ubiquinone;mitochondrial respiratory chain complex I assembly	NADH dehydrogenase (ubiquinone) activity;RNA binding	mitochondrial inner membrane;mitochondrial respiratory chain complex I;mitochondrion;nucleoplasm	Alzheimer disease;Huntington disease;Metabolic pathways;Non-alcoholic fatty liver disease (NAFLD);Oxidative phosphorylation;Parkinson disease;Retrograde endocannabinoid signaling;Thermogenesis	Complex I biogenesis;Respiratory electron transport			0	9.947	21	3	2	11.9	2.00512	0.0680012	1.32712	4.61978	Master Protein	P56181	NADH dehydrogenase [ubiquinone] flavoprotein 3, mitochondrial	NDUFV3
7.1467	6.9331	6.98868	7.92303	8.1533	8.97126	FALSE	9		mitochondrial ATP synthesis coupled electron transport;mitochondrial electron transport, NADH to ubiquinone;mitochondrial respiratory chain complex I assembly	NADH dehydrogenase (ubiquinone) activity	integral component of membrane;mitochondrial inner membrane;mitochondrial membrane;mitochondrial respiratory chain complex I;mitochondrion;nucleoplasm	Alzheimer disease;Huntington disease;Non-alcoholic fatty liver disease (NAFLD);Oxidative phosphorylation;Parkinson disease;Retrograde endocannabinoid signaling;Thermogenesis	Complex I biogenesis;Respiratory electron transport			0	32.842	38	14	6	15.5	1.82404	0.082034	1.32637	4.08836	Master Protein	O95139	NADH dehydrogenase [ubiquinone] 1 beta subcomplex subunit 6	NDUFB6
9.91663	9.64908	9.63481	10.7351	11.1128	11.3227	FALSE	10		mitochondrial respiratory chain complex assembly;mitochondrial transcription;mitochondrion organization;positive regulation of transcription, DNA-templated;transcription initiation from mitochondrial promoter	chromatin binding;DNA binding, bending;DNA-binding transcription factor activity;heat shock protein binding;mitochondrial promoter sequence-specific DNA binding;RNA binding;sequence-specific DNA binding;transcription coactivator binding	cytosol;mitochondrial matrix;mitochondrial nucleoid;mitochondrion;nucleus;protein-containing complex	Apelin signaling pathway;Huntington disease	Mitochondrial transcription initiation;Transcriptional activation of mitochondrial biogenesis	+	MOCK_3MB_MOCK_DMSO	0	39.581	43	23	14	29.1	2.61037	0.034978	1.32339	6.79298	Master Protein	Q00059	Transcription factor A, mitochondrial	TFAM	Mitochondrial DNA depletion syndrome 15, hepatocerebraltype (MTDPS15) [MIM:617156]: An autosomal recessive mitochondrialdisorder characterized by severe intrauterine growth restriction,neonatal-onset hypoglycemia and liver dysfunction, mitochondrialDNA depletion in liver and skeletal muscle, and abnormalmitochondrial morphology observed in skeletal muscle. Hepaticpathology includes cirrhosis, ste…
9.07628	8.9384	8.92125	9.84266	10.1054	10.9559	FALSE	7		mitochondrial DNA replication;mitochondrion morphogenesis;mitochondrion organization;positive regulation of helicase activity	chromatin binding;RNA binding;single-stranded DNA binding	extracellular exosome;mitochondrial matrix;mitochondrial nucleoid;mitochondrion;nucleoid;nucleus	DNA replication;Homologous recombination;Mismatch repair	Transcriptional activation of mitochondrial biogenesis			0	79.565	55	27	7	17.2	1.75436	0.0876334	1.32266	3.89571	Master Protein	Q04837	Single-stranded DNA-binding protein, mitochondrial	SSBP1
5.80993	5.80219	5.84549	6.64962	6.97039	7.80542	FALSE	X		cristae formation;lipid transport		cytosol;endoplasmic reticulum membrane;extracellular region;extracellular space;Golgi membrane;high-density lipoprotein particle;integral component of mitochondrial inner membrane;low-density lipoprotein particle;MICOS complex;mitochondrion;very-low-density lipoprotein particle		Cristae formation			0	10.505	18	4	3	22.3	1.73248	0.0898456	1.32261	3.8365	Master Protein	Q9BUR5	MICOS complex subunit MIC26	APOO
5.80478	5.71699	6.02237	6.61912	6.8392	8.04712	FALSE	10		protein import into mitochondrial matrix	P-P-bond-hydrolysis-driven protein transmembrane transporter activity;protein transmembrane transporter activity	integral component of mitochondrial inner membrane;TIM23 mitochondrial import inner membrane translocase complex					0	20.803	18	5	3	28	1.36164	0.143253	1.32044	2.91438	Master Protein	Q5SRD1	Putative mitochondrial import inner membrane translocase subunit Tim23B	TIMM23B
10.5094	10.3362	10.3145	11.3826	11.7071	12.025	FALSE	X		activation of cysteine-type endopeptidase activity involved in apoptotic process;apoptotic process;cellular response to aldosterone;cellular response to estradiol stimulus;cellular response to hydrogen peroxide;cellular response to nitric oxide;cellular response to oxygen-glucose deprivation;chromosome condensation;intrinsic apoptotic signaling pathway in response to endoplasmic reticulum stress;…	DNA binding;FAD binding;NAD(P)H oxidase activity;oxidoreductase activity, acting on NAD(P)H;protein dimerization activity	cytosol;mitochondrial inner membrane;mitochondrial intermembrane space;mitochondrion;nucleus;perinuclear region of cytoplasm	Apoptosis;Necroptosis		+	MOCK_3MB_MOCK_DMSO	0	161.425	49	54	21	66.9	2.59892	0.03567	1.31826	6.74518	Master Protein	O95831	Apoptosis-inducing factor 1, mitochondrial	AIFM1	Combined oxidative phosphorylation deficiency 6 (COXPD6)[MIM:300816]: A mitochondrial disease resulting in aneurodegenerative disorder characterized by psychomotor delay,hypotonia, areflexia, muscle weakness and wasting. Some patientsmanifest prenatal ventriculomegaly and severe postnatalencephalomyopathy. {ECO:0000269|PubMed:20362274,ECO:0000269|PubMed:22019070}. Note=The disease is caused bymut…
8.83067	8.80478	8.75889	9.81057	10.0928	10.4439	FALSE	7		aerobic respiration;mitochondrial calcium ion transmembrane transport;mitochondrial electron transport, ubiquinol to cytochrome c;protein processing involved in protein targeting to mitochondrion	metal ion binding;metalloendopeptidase activity	mitochondrial inner membrane;mitochondrial processing peptidase complex;mitochondrial respiratory chain complex III;mitochondrion		Mitochondrial protein import;Processing of SMDT1	+	MOCK_3MB_MOCK_DMSO	0	76.3	36	21	14	54.3	2.69284	0.0319733	1.31762	7.14629	Master Protein	O75439	Mitochondrial-processing peptidase subunit beta	PMPCB	Multiple mitochondrial dysfunctions syndrome 6 (MMDS6)[MIM:617954]: An autosomal recessive, neurodegenerative disordercharacterized by basal ganglia lesions, cerebellar atrophy, andneurologic regression in the first year of life. Common featuresinclude truncal hypotonia, lack of independent ambulation, poorspeech, intellectual disability, and motor abnormalities, such asataxia, dystonia, and spas…
11.235	11.0536	11.0444	12.3382	12.7011	12.2406	FALSE	5		cell redox homeostasis;cellular oxidant detoxification;NADPH regeneration;negative regulation of apoptotic process;negative regulation of protein phosphorylation;oxidation-reduction process;oxygen homeostasis;positive regulation of hydrogen peroxide catabolic process;positive regulation of mitochondrial membrane potential;proton transmembrane transport;reactive oxygen species metabolic process;re…	NAD binding;NAD(P)+ transhydrogenase (B-specific) activity;NAD(P)+ transhydrogenase activity;NADP binding	integral component of membrane;membrane;mitochondrial inner membrane;mitochondrial respirasome;mitochondrion	Metabolic pathways;Nicotinate and nicotinamide metabolism	Citric acid cycle (TCA cycle)	+	MOCK_3MB_MOCK_DMSO	0	267.657	39	80	40	113.8	2.99523	0.0241588	1.31564	8.58561	Master Protein	Q13423	NAD(P) transhydrogenase, mitochondrial	NNT	Glucocorticoid deficiency 4 with or withoutmineralocorticoid deficiency (GCCD4) [MIM:614736]: A form ofglucocorticoid deficiency, a rare autosomal recessive disordercharacterized by resistance to ACTH action on the adrenal cortex,adrenal insufficiency and an inability of the adrenal cortex toproduce cortisol. It usually presents in the neonatal period or inearly childhood with episodes of hypogly…
4.94017	4.58496	4.81762	6.1127	6.59395	5.57894	FALSE	19		generation of precursor metabolites and energy;mitochondrial respirasome assembly;regulation of oxidative phosphorylation	cytochrome-c oxidase activity	integral component of membrane;mitochondrial respirasome;mitochondrion	Alzheimer disease;Cardiac muscle contraction;Huntington disease;Metabolic pathways;Non-alcoholic fatty liver disease (NAFLD);Oxidative phosphorylation;Parkinson disease;Thermogenesis				0	4.495	16	2	1	9.1	1.87201	0.0773808	1.31428	4.22465	Master Protein	P24310	Cytochrome c oxidase subunit 7A1, mitochondrial	COX7A1
7.5691	7.47897	7.46923	8.56758	8.8458	9.03727	FALSE	10;CHR_HG2334_PATCH		learning;memory;negative regulation of synaptic transmission, glutamatergic;positive regulation of receptor internalization;regulation of postsynaptic neurotransmitter receptor internalization	ATP binding;ATPase activity	cell junction;glutamatergic synapse;membrane;peroxisomal membrane;postsynaptic membrane			+	MOCK_3MB_MOCK_DMSO	0	40.06	26	12	9	40.7	3.14003	0.0241588	1.31112	9.36411	Master Protein	Q8NBU5	ATPase family AAA domain-containing protein 1	ATAD1	Hyperekplexia 4 (HKPX4) [MIM:618011]: An autosomalrecessive severe neurologic disorder apparent from birth. HKPX4 ischaracterized by little if any development, hypertonia, early-onset refractory seizures in some patients, and respiratoryfailure resulting in early death, mostly in the first months oflife. {ECO:0000269|PubMed:28180185, ECO:0000269|PubMed:29390050,ECO:0000269|PubMed:29659736}. Note=…
5.85798	5.86542	5.73335	6.66676	6.95768	7.76089	FALSE	3		GTP metabolic process;macroautophagy;mitochondrial fusion;mitochondrial membrane fusion;mitochondrion localization	GTP binding;GTPase activity	integral component of membrane;integral component of mitochondrial outer membrane;intrinsic component of mitochondrial outer membrane;mitochondrial outer membrane;mitochondrion;outer mitochondrial membrane protein complex	Mitophagy - animal;NOD-like receptor signaling pathway	Factors involved in megakaryocyte development and platelet production;Pink/Parkin Mediated Mitophagy			0	28.919	10	8	7	84.1	1.78096	0.0860453	1.30952	3.96853	Master Protein	Q8IWA4	Mitofusin-1	MFN1
5.96116	5.65249	6.07895	6.83036	7.15987	7.62205	FALSE	2		mitochondrial translational elongation;mitochondrial translational termination;translation	structural constituent of ribosome	mitochondrial inner membrane;mitochondrial large ribosomal subunit;mitochondrial ribosome;mitochondrion	Ribosome	Mitochondrial translation elongation;Mitochondrial translation initiation;Mitochondrial translation termination			0	8.256	13	3	3	21.5	2.11872	0.0591569	1.30656	4.978	Master Protein	Q9NZE8	39S ribosomal protein L35, mitochondrial	MRPL35
11.2356	11.0782	11.0344	12.1239	12.3579	12.783	FALSE	16		mitochondrial translational elongation;response to ethanol;translational elongation	GTP binding;GTPase activity;RNA binding;translation elongation factor activity	extracellular exosome;membrane;mitochondrial nucleoid;mitochondrion;myelin sheath;synapse		Mitochondrial translation elongation	+	MOCK_3MB_MOCK_DMSO	0	181.842	58	71	21	49.5	2.52701	0.0390248	1.30555	6.45138	Master Protein	P49411	Elongation factor Tu, mitochondrial	TUFM	Combined oxidative phosphorylation deficiency 4 (COXPD4)[MIM:610678]: A mitochondrial disease resulting in neonatal lacticacidosis, rapidly progressive encephalopathy, severely decreasedmitochondrial protein synthesis, and combined deficiency of mtDNA-related mitochondrial respiratory chain complexes.{ECO:0000269|PubMed:17160893}. Note=The disease is caused bymutations affecting the gene represen…
4.63227	4.57894	4.30743	5.34696	5.37504	6.71287	FALSE	9		adipose tissue development;ATP metabolic process;calcium ion transmembrane transport;camera-type eye development;cellular respiration;multicellular organism growth;response to activity;response to dietary excess;response to food	ATP transmembrane transporter activity;calcium ion binding	integral component of membrane;mitochondrial inner membrane					0	15.728	8	4	3	52.6	1.32336	0.149197	1.30541	2.82689	Master Protein	Q6KCM7	Calcium-binding mitochondrial carrier protein SCaMC-2	SLC25A25
5.01792	4.93074	5.32912	6.10643	6.43962	6.64241	FALSE	22		aerobic respiration;mitochondrial electron transport, ubiquinol to cytochrome c;mitochondrial respiratory chain complex III assembly	ubiquinol-cytochrome-c reductase activity	mitochondrial inner membrane;mitochondrial respiratory chain complex III	Alzheimer disease;Cardiac muscle contraction;Huntington disease;Metabolic pathways;Non-alcoholic fatty liver disease (NAFLD);Oxidative phosphorylation;Parkinson disease;Thermogenesis	Respiratory electron transport	+	MOCK_3MB_MOCK_DMSO	0	12.207	27	3	1	7.3	2.56328	0.036854	1.30356	6.59814	Master Protein	Q9UDW1	Cytochrome b-c1 complex subunit 9	UQCR10
8.40557	8.2503	8.23458	9.4814	9.72656	9.59152	FALSE	1			acetyltransferase activity;dihydrolipoyllysine-residue (2-methylpropanoyl)transferase activity;lipoic acid binding;ubiquitin protein ligase binding	cytoplasm;mitochondrial alpha-ketoglutarate dehydrogenase complex;mitochondrial matrix;mitochondrial nucleoid;mitochondrion	Metabolic pathways;Propanoate metabolism;Valine, leucine and isoleucine degradation	Branched-chain amino acid catabolism;Glyoxylate metabolism and glycine degradation	+	MOCK_3MB_MOCK_DMSO	0	100.206	47	29	17	53.5	3.88862	0.0181806	1.30301	14.5651	Master Protein	P11182	Lipoamide acyltransferase component of branched-chain alpha-keto acid dehydrogenase complex, mitochondrial	DBT	Note=Patients with primary biliary cirrhosis (PBC) showautoantibodies against the E2 component of branched-chain alpha-keto acid dehydrogenase complex. PBC is a chronic, progressivecholestatic liver disease characterized by the presence ofantimitochondrial autoantibodies in patients serum. It manifestswith inflammatory obliteration of intra-hepatic bile duct, leadingto liver cell damage and cirrh…
7.42122	7.12619	7.44543	8.2484	8.74214	8.91109	FALSE	6		mitochondrial translation;mitochondrial translational elongation;mitochondrial translational termination	RNA binding;structural constituent of ribosome	mitochondrial inner membrane;mitochondrial large ribosomal subunit;mitochondrion	Ribosome	Mitochondrial translation elongation;Mitochondrial translation initiation;Mitochondrial translation termination	+	MOCK_3MB_MOCK_DMSO	0	22.708	20	8	6	33.3	2.36349	0.0447413	1.30293	5.82356	Master Protein	Q5T653	39S ribosomal protein L2, mitochondrial	MRPL2
5.71149	5.45286	5.46923	6.76951	6.72247	7.04985	FALSE	9		branched-chain amino acid catabolic process;fatty acid beta-oxidation;leucine catabolic process	enoyl-CoA hydratase activity;itaconyl-CoA hydratase activity;methylglutaconyl-CoA hydratase activity;mRNA 3'-UTR binding	mitochondrial matrix;mitochondrion	Metabolic pathways;Valine, leucine and isoleucine degradation	Branched-chain amino acid catabolism	+	MOCK_3MB_MOCK_DMSO	0	10.597	9	3	3	35.6	3.2276	0.0236301	1.30274	9.8661	Master Protein	Q13825	Methylglutaconyl-CoA hydratase, mitochondrial	AUH	3-methylglutaconic aciduria 1 (MGA1) [MIM:250950]: Aninborn error of leucine metabolism. It leads to an autosomalrecessive syndrome with variable clinical phenotype, ranging fromdelayed speech development to severe psychomotor retardation,coma, failure to thrive, metabolic acidosis and dystonia. MGA1 canbe distinguished from other forms of MGA by the pattern ofmetabolite excretion: 3-methylglutac…
8.31107	8.27612	8.18785	9.40386	9.49025	9.78545	FALSE	21				mitochondrion			+	MOCK_3MB_MOCK_DMSO	0	57.062	58	16	11	28.1	3.37031	0.0225037	1.30151	10.7384	Master Protein	A0A0B4J2D5	Glutamine amidotransferase-like class 1 domain-containing protein 3B, mitochondrial	GATD3B
7.48382	7.54303	7.7866	8.43713	9.08002	9.19943	FALSE	5		cerebellar Purkinje cell layer development;hippocampus development;hypothalamus development;midbrain development;mitochondrial electron transport, ubiquinol to cytochrome c;pons development;pyramidal neuron development;subthalamus development;thalamus development	ubiquinol-cytochrome-c reductase activity	mitochondrial inner membrane;mitochondrial respiratory chain complex III;mitochondrion	Alzheimer disease;Cardiac muscle contraction;Huntington disease;Metabolic pathways;Non-alcoholic fatty liver disease (NAFLD);Oxidative phosphorylation;Parkinson disease;Thermogenesis	Respiratory electron transport			0	17.731	38	7	4	9.9	2.16144	0.0560923	1.30104	5.11807	Master Protein	O14949	Cytochrome b-c1 complex subunit 8	UQCRQ	Mitochondrial complex III deficiency, nuclear 4 (MC3DN4)[MIM:615159]: A disorder of the mitochondrial respiratory chainresulting in a highly variable phenotype depending on whichtissues are affected. Clinical features include mitochondrialencephalopathy, psychomotor retardation, ataxia, severe failure tothrive, liver dysfunction, renal tubulopathy, muscle weakness andexercise intolerance. {ECO:00…
7.60437	7.41363	7.49105	8.6907	9.05718	8.66107	FALSE	3		carnitine shuttle	acyl carnitine transmembrane transporter activity	cytosol;integral component of membrane;mitochondrial inner membrane;mitochondrion	Thermogenesis	Import of palmitoyl-CoA into the mitochondrial matrix	+	MOCK_3MB_MOCK_DMSO	0	33.72	36	12	10	32.9	3.13904	0.0241588	1.29996	9.35855	Master Protein	O43772	Mitochondrial carnitine/acylcarnitine carrier protein	SLC25A20	Carnitine-acylcarnitine translocase deficiency (CACTD)[MIM:212138]: A rare long-chain fatty acid oxidation disorder.Metabolic consequences include hypoketotic hypoglycemia underfasting conditions, hyperammonemia, elevated creatine kinase andtransaminases, dicarboxylic aciduria, very low free carnitine andabnormal acylcarnitine profile with marked elevation of the long-chain acylcarnitines. Clinic…
6.66391	6.85922	6.69209	7.88753	7.98413	8.23936	FALSE	12		cellular iron ion homeostasis;iron-sulfur cluster assembly;small molecule metabolic process	2 iron, 2 sulfur cluster binding;4 iron, 4 sulfur cluster binding;ferrous iron binding;iron ion binding;iron-sulfur transferase activity;protein-containing complex scaffold activity	cytoplasm;cytosol;mitochondrial matrix;mitochondrion;nucleus		Mitochondrial iron-sulfur cluster biogenesis	+	MOCK_3MB_MOCK_DMSO	0	15.226	26	5	4	18	3.36423	0.0225037	1.2986	10.6998	Master Protein	Q9H1K1	Iron-sulfur cluster assembly enzyme ISCU, mitochondrial	ISCU	Myopathy with exercise intolerance Swedish type (MEIS)[MIM:255125]: Autosomal recessive metabolic disease characterizedby lifelong severe exercise intolerance, in which minor exertioncauses fatigue of active muscles, shortness of breath, and cardiacpalpitations in association with lactic acidosis. The biochemicalphenotype is characterized by a deficiency in mitochondrial iron-sulfur proteins and …
9.09513	9.00084	9.16466	9.85565	10.1708	11.1233	FALSE	4		adiponectin-activated signaling pathway;alpha-linolenic acid metabolic process;linoleic acid metabolic process;lipid biosynthetic process;long-chain fatty acid import;long-chain fatty acid metabolic process;long-chain fatty-acyl-CoA biosynthetic process;positive regulation of cold-induced thermogenesis;positive regulation of protein serine/threonine kinase activity;regulation of lipid metabolic p…	ATP binding;decanoate-CoA ligase activity;long-chain fatty acid-CoA ligase activity	endoplasmic reticulum membrane;integral component of membrane;membrane;mitochondrial outer membrane;mitochondrion;peroxisomal membrane;plasma membrane	Adipocytokine signaling pathway;Fatty acid biosynthesis;Fatty acid degradation;Fatty acid metabolism;Ferroptosis;Metabolic pathways;Peroxisome;PPAR signaling pathway;Thermogenesis	alpha-linolenic acid (ALA) metabolism;Linoleic acid (LA) metabolism;PPARA activates gene expression;Synthesis of very long-chain fatty acyl-CoAs			0	109.964	32	30	19	77.9	1.55461	0.111916	1.29636	3.37609	Master Protein	P33121	Long-chain-fatty-acid--CoA ligase 1	ACSL1
6.73742	6.75756	6.66391	7.45121	8.04549	8.54496	FALSE	16				mitochondrion		Mitochondrial protein import			0	9.609	29	4	3	9.5	1.82019	0.0820878	1.29426	4.07752	Master Protein	Q9NRP2	COX assembly mitochondrial protein 2 homolog	CMC2
9.22689	9.08852	9.14949	10.3946	10.6351	10.317	FALSE	10		iron ion homeostasis	ion transmembrane transporter activity	integral component of membrane;mitochondrial membrane;mitochondrion			+	MOCK_3MB_MOCK_DMSO	2	115.849	59	37	14	35.5	3.62313	0.020048	1.2939	12.4658	Master Protein	Q9BWM7	Sideroflexin-3	SFXN3
9.99548	9.78937	9.71339	10.8826	11.2319	11.2609	FALSE	2		nucleoside triphosphate biosynthetic process;succinate metabolic process;succinyl-CoA metabolic process;tricarboxylic acid cycle	cofactor binding;GDP binding;nucleoside diphosphate kinase activity;RNA binding;succinate-CoA ligase (ADP-forming) activity;succinate-CoA ligase (GDP-forming) activity	cytosol;mitochondrial matrix;mitochondrion;plasma membrane;succinate-CoA ligase complex (GDP-forming)	Carbon metabolism;Citrate cycle (TCA cycle);Metabolic pathways;Propanoate metabolism	Citric acid cycle (TCA cycle)	+	MOCK_3MB_MOCK_DMSO	0	89.256	36	26	11	36.2	3.02464	0.0241588	1.29238	8.73874	Master Protein	P53597	Succinate--CoA ligase [ADP/GDP-forming] subunit alpha, mitochondrial	SUCLG1	Mitochondrial DNA depletion syndrome 9 (MTDPS9)[MIM:245400]: A severe disorder due to mitochondrial dysfunction.It is characterized by infantile onset of hypotonia, lacticacidosis, severe psychomotor retardation, progressive neurologicdeterioration, and excretion of methylmalonic acid.{ECO:0000269|PubMed:17668387, ECO:0000269|PubMed:19526370,ECO:0000269|PubMed:20453710, ECO:0000269|PubMed:2069355…
10.4154	10.4085	10.3489	11.3568	11.4115	12.2765	FALSE	16		2-oxoglutarate metabolic process;4-hydroxyproline catabolic process;aspartate biosynthetic process;aspartate catabolic process;aspartate metabolic process;cellular amino acid biosynthetic process;fatty acid transport;female pregnancy;gluconeogenesis;glutamate catabolic process to 2-oxoglutarate;glutamate catabolic process to aspartate;glutamate metabolic process;glyoxylate metabolic process;lacta…	4-hydroxyglutamate transaminase activity;amino acid binding;enzyme binding;kynurenine-oxoglutarate transaminase activity;L-aspartate:2-oxoglutarate aminotransferase activity;phospholipid binding;protein homodimerization activity;pyridoxal phosphate binding;RNA binding	cell surface;extracellular exosome;mitochondrial inner membrane;mitochondrial matrix;mitochondrion;myelin sheath;perikaryon;plasma membrane;protein-containing complex;T-tubule	2-Oxocarboxylic acid metabolism;Alanine, aspartate and glutamate metabolism;Arginine and proline metabolism;Arginine biosynthesis;Biosynthesis of amino acids;Carbon metabolism;Cysteine and methionine metabolism;Fat digestion and absorption;Metabolic pathways;Phenylalanine metabolism;Phenylalanine, tyrosine and tryptophan biosynthesis;Tyrosine metabolism	Amino acid synthesis and interconversion (transamination);Degradation of cysteine and homocysteine;Gluconeogenesis;Glyoxylate metabolism and glycine degradation			0	156.072	57	52	23	47.5	1.90568	0.0749977	1.29064	4.32221	Master Protein	P00505	Aspartate aminotransferase, mitochondrial	GOT2
5.23649	4.926	5.29646	6.03562	6.37504	6.91767	FALSE			mitochondrial translation;mitochondrial translational elongation;mitochondrial translational termination;translation	RNA binding;structural constituent of ribosome	mitochondrial inner membrane;mitochondrial small ribosomal subunit	Ribosome	Mitochondrial translation elongation;Mitochondrial translation initiation;Mitochondrial translation termination			0	23.537	38	6	3	10.7	1.99349	0.0686296	1.28979	4.58422	Master Protein	P82921	28S ribosomal protein S21, mitochondrial	MRPS21
7.49346	7.26959	7.28725	8.38198	8.79734	8.73369	FALSE	5		cardiovascular system development;fatty acid metabolic process;mitochondrial electron transport, NADH to ubiquinone;mitochondrial respiratory chain complex I assembly;mitochondrion morphogenesis;multicellular organism aging;multicellular organism growth;muscle contraction;reproductive system development	electron transfer activity;NADH dehydrogenase (ubiquinone) activity	mitochondrial inner membrane;mitochondrial respiratory chain complex I	Alzheimer disease;Huntington disease;Metabolic pathways;Non-alcoholic fatty liver disease (NAFLD);Oxidative phosphorylation;Parkinson disease;Retrograde endocannabinoid signaling;Thermogenesis	Complex I biogenesis;Respiratory electron transport	+	MOCK_3MB_MOCK_DMSO	0	28.332	44	7	4	13.7	3.01941	0.0241588	1.28757	8.71133	Master Protein	O75380	NADH dehydrogenase [ubiquinone] iron-sulfur protein 6, mitochondrial	NDUFS6	Mitochondrial complex I deficiency (MT-C1D) [MIM:252010]:A disorder of the mitochondrial respiratory chain that causes awide range of clinical manifestations from lethal neonatal diseaseto adult-onset neurodegenerative disorders. Phenotypes includemacrocephaly with progressive leukodystrophy, non-specificencephalopathy, cardiomyopathy, myopathy, liver disease, Leighsyndrome, Leber hereditary opti…
5.41954	5.12515	5.47897	6.40599	6.66959	6.80993	FALSE	14		ubiquinone biosynthetic process	FAD binding;oxidoreductase activity;oxidoreductase activity, acting on paired donors, with incorporation or reduction of molecular oxygen, NAD(P)H as one donor, and incorporation of one atom of oxygen;oxidoreductase activity, acting on paired donors, with incorporation or reduction of molecular oxygen, reduced flavin or flavoprotein as one donor, and incorporation of one atom of oxygen	cell projection;extrinsic component of mitochondrial inner membrane;Golgi apparatus;mitochondrion	Metabolic pathways;Ubiquinone and other terpenoid-quinone biosynthesis	Ubiquinol biosynthesis	+	MOCK_3MB_MOCK_DMSO	0	10.227	5	2	2	50.8	2.8752	0.0266176	1.28728	7.98574	Master Protein	Q9Y2Z9	Ubiquinone biosynthesis monooxygenase COQ6, mitochondrial	COQ6	Coenzyme Q10 deficiency, primary, 6 (COQ10D6)[MIM:614650]: An autosomal recessive disorder characterized byonset in infancy of severe progressive nephrotic syndromeresulting in end-stage renal failure and sensorineural deafness.Renal biopsy usually shows focal segmental glomerulosclerosis.{ECO:0000269|PubMed:21540551, ECO:0000269|PubMed:28044327}.Note=The disease is caused by mutations affecting …
11.0441	10.8316	10.7938	12.1396	12.3941	11.9937	FALSE	10		cellular amino acid biosynthetic process;glutamate biosynthetic process;glutamate catabolic process;glutamine metabolic process;positive regulation of insulin secretion;substantia nigra development;tricarboxylic acid metabolic process	ADP binding;ATP binding;glutamate dehydrogenase (NAD+) activity;glutamate dehydrogenase [NAD(P)+] activity;GTP binding;identical protein binding;leucine binding;NAD+ binding	cytoplasm;mitochondrial matrix;mitochondrion	Alanine, aspartate and glutamate metabolism;Arginine biosynthesis;Carbon metabolism;D-Glutamine and D-glutamate metabolism;Metabolic pathways;Necroptosis;Nitrogen metabolism;Proximal tubule bicarbonate reclamation	Amino acid synthesis and interconversion (transamination);Transcriptional activation of mitochondrial biogenesis	+	MOCK_3MB_MOCK_DMSO	0	203.282	49	67	24	61.4	3.10113	0.0241588	1.28595	9.14881	Master Protein	P00367	Glutamate dehydrogenase 1, mitochondrial	GLUD1	Familial hyperinsulinemic hypoglycemia 6 (HHF6)[MIM:606762]: Familial hyperinsulinemic hypoglycemia [MIM:256450],also referred to as congenital hyperinsulinism, nesidioblastosis,or persistent hyperinsulinemic hypoglycemia of infancy (PPHI), isthe most common cause of persistent hypoglycemia in infancy and isdue to defective negative feedback regulation of insulin secretionby low glucose levels. I…
8.84549	8.52865	8.63372	9.65428	10.0484	10.1561	FALSE	11		acetyl-CoA biosynthetic process from pyruvate;glucose metabolic process;sleep;tricarboxylic acid cycle	dihydrolipoyllysine-residue acetyltransferase activity;identical protein binding	mitochondrial matrix;mitochondrial pyruvate dehydrogenase complex;mitochondrion;myelin sheath;pyruvate dehydrogenase complex	Carbon metabolism;Citrate cycle (TCA cycle);Glycolysis / Gluconeogenesis;Metabolic pathways;Pyruvate metabolism	Glyoxylate metabolism and glycine degradation;Pyruvate metabolism;Regulation of pyruvate dehydrogenase (PDH) complex;Signaling by Retinoic Acid	+	MOCK_3MB_MOCK_DMSO	0	153.106	40	42	19	69	2.70097	0.0317572	1.28362	7.18198	Master Protein	P10515	Dihydrolipoyllysine-residue acetyltransferase component of pyruvate dehydrogenase complex, mitochondrial	DLAT	Note=Primary biliary cirrhosis is a chronic, progressivecholestatic liver disease characterized by the presence ofantimitochondrial autoantibodies in patients' serum. It manifestswith inflammatory obliteration of intra-hepatic bile duct, leadingto liver cell damage and cirrhosis. Patients with primary biliarycirrhosis show autoantibodies against the E2 component of pyruvatedehydrogenase complex.P…
8.99605	8.95245	8.72622	10.0688	10.3527	10.1032	FALSE	19;CHR_HG26_PATCH		fatty acid beta-oxidation;protein targeting to peroxisome	delta3,5-delta2,4-dienoyl-CoA isomerase activity;signaling receptor binding	cytosol;extracellular exosome;membrane;mitochondrion;peroxisomal matrix;peroxisome	Peroxisome	Peroxisomal protein import	+	MOCK_3MB_MOCK_DMSO	0	125.837	68	32	15	35.8	3.32903	0.0225487	1.28331	10.4789	Master Protein	Q13011	Delta(3,5)-Delta(2,4)-dienoyl-CoA isomerase, mitochondrial	ECH1
9.02098	8.91618	8.88874	9.80397	10.1826	10.6876	FALSE	15		apoptotic process;cell differentiation;cellular calcium ion homeostasis		integral component of membrane;microtubule;mitochondrial outer membrane;mitochondrion;nucleus;spindle pole					1	75.138	32	23	13	52.1	2.11028	0.0597211	1.28278	4.95068	Master Protein	Q96TC7	Regulator of microtubule dynamics protein 3	RMDN3
5.04876	4.9542	5.08746	6.04221	6.15987	6.73471	FALSE	12		mitochondrial translation;mitochondrial translational elongation;mitochondrial translational termination;translation	structural constituent of ribosome	mitochondrial inner membrane;mitochondrial large ribosomal subunit;mitochondrial ribosome;mitochondrion		Mitochondrial translation elongation;Mitochondrial translation initiation;Mitochondrial translation termination	+	MOCK_3MB_MOCK_DMSO	0	7.078	19	2	2	15.1	2.38228	0.0437937	1.28212	5.89298	Master Protein	Q4U2R6	39S ribosomal protein L51, mitochondrial	MRPL51
7.11478	7.14364	7.06393	8.19131	8.31334	8.66178	FALSE	17		cellular copper ion homeostasis;copper ion transport;generation of precursor metabolites and energy;mitochondrial respiratory chain complex IV assembly;negative regulation of proteasomal protein catabolic process;respiratory chain complex IV assembly	copper ion binding	host cell mitochondrial intermembrane space;integral component of mitochondrial inner membrane;mitochondrion;myofibril		Respiratory electron transport;TP53 Regulates Metabolic Genes	+	MOCK_3MB_MOCK_DMSO	0	9.739	14	4	3	33.8	3.06791	0.0241588	1.28136	8.96861	Master Protein	O75880	Protein SCO1 homolog, mitochondrial	SCO1	Mitochondrial complex IV deficiency (MT-C4D)[MIM:220110]: A disorder of the mitochondrial respiratory chainwith heterogeneous clinical manifestations, ranging from isolatedmyopathy to severe multisystem disease affecting several tissuesand organs. Features include hypertrophic cardiomyopathy,hepatomegaly and liver dysfunction, hypotonia, muscle weakness,exercise intolerance, developmental delay, …
5.79181	6.06824	5.9331	6.75622	7.0268	7.85175	FALSE	11		chaperone-mediated protein transport;protein import into mitochondrial inner membrane;protein targeting to mitochondrion;sensory perception of sound	chaperone binding;protein homodimerization activity;protein transporter activity;transporter activity;zinc ion binding	mitochondrial inner membrane;mitochondrial intermembrane space;mitochondrial intermembrane space protein transporter complex;mitochondrion;TIM22 mitochondrial import inner membrane insertion complex;TIM23 mitochondrial import inner membrane translocase complex		Mitochondrial protein import			0	17.773	26	5	3	10.3	1.71043	0.0920588	1.28054	3.77741	Master Protein	P62072	Mitochondrial import inner membrane translocase subunit Tim10	TIMM10
7.87774	7.77083	7.80413	8.62498	8.95797	9.71046	FALSE	15		chromatin organization;muscle organ development;regulation of transcription by RNA polymerase II	ATP binding;ATP-dependent DNA helicase activity;DNA binding;histone binding;RNA binding;RNA polymerase II proximal promoter sequence-specific DNA binding	intracellular membrane-bounded organelle;nucleolus;nucleoplasm;nucleus					5	70.94	12	25	15	211.2	1.78092	0.0860453	1.28024	3.9684	Master Protein	O14647	Chromodomain-helicase-DNA-binding protein 2	CHD2	Epileptic encephalopathy, childhood-onset (EEOC)[MIM:615369]: A severe form of epilepsy characterized by onset ofmultiple seizure types in the first few years of life andassociated with poor prognosis. Affected individuals havecognitive regression and intellectual disability.{ECO:0000269|PubMed:23708187, ECO:0000269|PubMed:25356899}.Note=The disease is caused by mutations affecting the generepres…
6.55152	6.16792	6.26115	7.60363	7.58571	7.63008	FALSE	MT		mitochondrial electron transport, NADH to ubiquinone;mitochondrial respiratory chain complex I assembly;response to hydrogen peroxide;response to hypoxia;response to organonitrogen compound	NADH dehydrogenase (ubiquinone) activity	integral component of membrane;mitochondrial inner membrane;mitochondrial respiratory chain complex I;neuron projection	Metabolic pathways;Oxidative phosphorylation;Parkinson disease;Retrograde endocannabinoid signaling;Thermogenesis	Complex I biogenesis;Respiratory electron transport	+	MOCK_3MB_MOCK_DMSO	0	21.567	5	4	3	67	3.41252	0.0225037	1.27961	11.01	Master Protein	P03915	NADH-ubiquinone oxidoreductase chain 5	MT-ND5	Leber hereditary optic neuropathy (LHON) [MIM:535000]: Amaternally inherited disease resulting in acute or subacute lossof central vision, due to optic nerve dysfunction. Cardiacconduction defects and neurological defects have also beendescribed in some patients. LHON results from primarymitochondrial DNA mutations affecting the respiratory chaincomplexes. {ECO:0000269|PubMed:16240359,ECO:0000269…
8.48784	8.27286	8.31334	9.22086	9.60511	10.0848	FALSE	15		mitochondrial translational elongation;mitochondrial translational termination	hydrolase activity;structural constituent of ribosome	cell junction;mitochondrial inner membrane;mitochondrial large ribosomal subunit;mitochondrion;nucleoplasm		Mitochondrial translation elongation;Mitochondrial translation initiation;Mitochondrial translation termination			0	24.993	29	12	7	31.7	2.10949	0.059743	1.27891	4.94813	Master Protein	Q9H2W6	39S ribosomal protein L46, mitochondrial	MRPL46
7.3443	7.34074	7.41109	8.41363	8.84078	8.67207	FALSE	3		mitochondrial electron transport, NADH to ubiquinone;mitochondrial respiratory chain complex I assembly;response to oxidative stress	NADH dehydrogenase (ubiquinone) activity	integral component of membrane;mitochondrial inner membrane;mitochondrial respiratory chain complex I;mitochondrion;nuclear membrane	Alzheimer disease;Huntington disease;Metabolic pathways;Non-alcoholic fatty liver disease (NAFLD);Oxidative phosphorylation;Parkinson disease;Retrograde endocannabinoid signaling;Thermogenesis	Complex I biogenesis;Respiratory electron transport	+	MOCK_3MB_MOCK_DMSO	0	26.249	49	10	6	15.2	3.2685	0.0232067	1.27678	10.1091	Master Protein	O95168	NADH dehydrogenase [ubiquinone] 1 beta subcomplex subunit 4	NDUFB4
9.11504	9.02264	9.00422	10.0523	10.272	10.6466	FALSE	9		mitochondrial calcium ion transmembrane transport;protein processing involved in protein targeting to mitochondrion;proteolysis	metal ion binding;metalloendopeptidase activity	extracellular space;mitochondrial inner membrane;mitochondrial matrix;mitochondrion		Mitochondrial protein import;Processing of SMDT1	+	MOCK_3MB_MOCK_DMSO	0	59.918	30	19	13	58.2	2.70908	0.0315294	1.27633	7.21774	Master Protein	Q10713	Mitochondrial-processing peptidase subunit alpha	PMPCA	Spinocerebellar ataxia, autosomal recessive, 2 (SCAR2)[MIM:213200]: A form of spinocerebellar ataxia, a clinically andgenetically heterogeneous group of cerebellar disorders due todegeneration of the cerebellum with variable involvement of thebrainstem and spinal cord. SCAR2 is characterized by onset ofimpaired motor development and ataxic gait in early childhood.Additional features often include…
9.01179	9.08746	9.01514	10.0312	10.2867	10.6231	FALSE	11		carbohydrate metabolic process;innate immune response;negative regulation of cytokine production involved in inflammatory response;platelet degranulation	chitin binding;oligosaccharide binding	extracellular exosome;extracellular region;extracellular space;late endosome;lysosomal lumen;lysosome;membrane;nucleus;trans-Golgi network		Platelet degranulation	+	MOCK_3MB_MOCK_DMSO	0	60.064	40	22	14	44.9	2.74225	0.0309133	1.27555	7.36559	Master Protein	Q9BWS9	Chitinase domain-containing protein 1	CHID1
10.2329	9.92941	9.95201	11.2126	11.6048	11.1235	FALSE	14		2-oxoglutarate metabolic process;generation of precursor metabolites and energy;histone succinylation;L-lysine catabolic process to acetyl-CoA via saccharopine;succinyl-CoA metabolic process;tricarboxylic acid cycle	dihydrolipoyllysine-residue succinyltransferase activity	membrane;mitochondrial matrix;mitochondrion;myelin sheath;nucleus;oxoglutarate dehydrogenase complex	Carbon metabolism;Citrate cycle (TCA cycle);Lysine degradation;Metabolic pathways;Tryptophan metabolism	Citric acid cycle (TCA cycle);Glyoxylate metabolism and glycine degradation;Lysine catabolism	+	MOCK_3MB_MOCK_DMSO	0	135.14	43	50	18	48.7	2.70496	0.0315619	1.27553	7.19953	Master Protein	P36957	Dihydrolipoyllysine-residue succinyltransferase component of 2-oxoglutarate dehydrogenase complex, mitochondrial	DLST
7.08002	6.95187	7.05853	8.21529	8.54419	8.15735	FALSE	9			metal ion binding;metallopeptidase activity	endoplasmic reticulum membrane;integral component of membrane;membrane			+	MOCK_3MB_MOCK_DMSO	0	48.838	14	15	10	100.2	3.26004	0.0232067	1.27547	10.0583	Master Protein	Q7Z2K6	Endoplasmic reticulum metallopeptidase 1	ERMP1
9.17891	9.18809	9.17418	10.2282	10.3461	10.7921	FALSE	7		activation of cysteine-type endopeptidase activity involved in apoptotic process by cytochrome c;cellular respiration;cellular response to oxidative stress;intrinsic apoptotic signaling pathway;mitochondrial electron transport, cytochrome c to oxygen;mitochondrial electron transport, ubiquinol to cytochrome c;mitochondrion organization;protein dephosphorylation	electron transporter, transferring electrons from CoQH2-cytochrome c reductase complex and cytochrome c oxidase complex activity;heme binding;metal ion binding	cytosol;mitochondrial inner membrane;mitochondrial intermembrane space;mitochondrion;nucleus;protein phosphatase type 2A complex;respirasome	Alzheimer disease;Amyotrophic lateral sclerosis (ALS);Apoptosis;Apoptosis - multiple species;Colorectal cancer;Epstein-Barr virus infection;Hepatitis B;Hepatitis C;Herpes simplex virus 1 infection;Human cytomegalovirus infection;Human immunodeficiency virus 1 infection;Huntington disease;Influenza A;Kaposi sarcoma-associated herpesvirus infection;Legionellosis;Measles;Non-alcoholic fatty liver di…	Activation of caspases through apoptosome-mediated cleavage;Detoxification of Reactive Oxygen Species;Formation of apoptosome;Release of apoptotic factors from the mitochondria;Respiratory electron transport;TP53 Regulates Metabolic Genes;Transcriptional activation of mitochondrial biogenesis	+	MOCK_3MB_MOCK_DMSO	0	56.32	62	19	8	11.7	2.75487	0.0305809	1.27508	7.42258	Master Protein	P99999	Cytochrome c	CYCS	Thrombocytopenia 4 (THC4) [MIM:612004]: Thrombocytopeniais defined by a decrease in the number of platelets in circulatingblood, resulting in the potential for increased bleeding anddecreased ability for clotting. {ECO:0000269|PubMed:18345000}.Note=The disease is caused by mutations affecting the generepresented in this entry.
9.77248	9.67331	9.66871	10.6931	11.0832	11.1629	FALSE	1		aerobic respiration;respiratory electron transport chain;succinate metabolic process;tricarboxylic acid cycle	2 iron, 2 sulfur cluster binding;3 iron, 4 sulfur cluster binding;4 iron, 4 sulfur cluster binding;electron transfer activity;metal ion binding;succinate dehydrogenase (ubiquinone) activity;ubiquinone binding	mitochondrial inner membrane;mitochondrial membrane;mitochondrial respiratory chain complex II, succinate dehydrogenase complex (ubiquinone);mitochondrion;nucleoplasm;plasma membrane	Alzheimer disease;Carbon metabolism;Citrate cycle (TCA cycle);Huntington disease;Metabolic pathways;Non-alcoholic fatty liver disease (NAFLD);Oxidative phosphorylation;Parkinson disease;Thermogenesis	Citric acid cycle (TCA cycle);Respiratory electron transport	+	MOCK_3MB_MOCK_DMSO	0	67.626	45	24	12	31.6	2.98884	0.0241588	1.27489	8.55271	Master Protein	P21912	Succinate dehydrogenase [ubiquinone] iron-sulfur subunit, mitochondrial	SDHB	Pheochromocytoma (PCC) [MIM:171300]: A catecholamine-producing tumor of chromaffin tissue of the adrenal medulla orsympathetic paraganglia. The cardinal symptom, reflecting theincreased secretion of epinephrine and norepinephrine, ishypertension, which may be persistent or intermittent.{ECO:0000269|PubMed:11404820, ECO:0000269|PubMed:12000816,ECO:0000269|PubMed:12618761, ECO:0000269|PubMed:145004…
8.09803	8.0129	7.90026	9.29921	9.44915	9.08587	FALSE	6		activation of cysteine-type endopeptidase activity involved in apoptotic process;apoptotic process;neuronal ion channel clustering;positive regulation of apoptotic process;regulation of signal transduction		integral component of membrane;intracellular;mitochondrial inner membrane;mitochondrion			+	MOCK_3MB_MOCK_DMSO	0	44.29	23	17	8	41.5	3.35213	0.0225037	1.27434	10.6234	Master Protein	Q9NZJ7	Mitochondrial carrier homolog 1	MTCH1
2.74416	2.848	2.94486	4.08746	4.36457	3.90689	FALSE	8							+	MOCK_3MB_MOCK_DMSO	0	9.879	11	3	2	23.9	3.03172	0.0241588	1.27397	8.77601	Master Protein	Q6P1X6	UPF0598 protein C8orf82	C8orf82
8.70217	8.74315	8.7286	9.83652	9.93826	10.2193	FALSE	9		carnitine metabolic process, CoA-linked;fatty acid beta-oxidation using acyl-CoA oxidase;protein targeting to peroxisome	carnitine O-acetyltransferase activity;signaling receptor binding	cytosol;endoplasmic reticulum;mitochondrial inner membrane;mitochondrion;peroxisomal matrix;peroxisome		Beta-oxidation of pristanoyl-CoA;Peroxisomal protein import	+	MOCK_3MB_MOCK_DMSO	0	48.145	19	17	12	70.8	3.4208	0.0225037	1.27338	11.0641	Master Protein	P43155	Carnitine O-acetyltransferase	CRAT	Neurodegeneration with brain iron accumulation 8 (NBIA8)[MIM:617917]: A neurodegenerative disorder associated with ironaccumulation, primarily in the basal ganglia. Disease onset is inearly childhood. Clinical features include speech delay,progressive cerebellar ataxia, unbalanced gait, and loss ofambulation. NBIA8 transmission pattern is consistent withautosomal recessive inheritance. {ECO:00002…
8.6994	8.32912	8.2817	9.51195	9.93133	9.6844	FALSE	19		mitochondrial electron transport, NADH to ubiquinone;mitochondrial respiratory chain complex I assembly;mitochondrial translation	NADH dehydrogenase (ubiquinone) activity;structural constituent of ribosome	mitochondrial inner membrane;mitochondrial respiratory chain complex I;mitochondrial ribosome;mitochondrion	Alzheimer disease;Huntington disease;Metabolic pathways;Non-alcoholic fatty liver disease (NAFLD);Oxidative phosphorylation;Parkinson disease;Retrograde endocannabinoid signaling;Thermogenesis	Complex I biogenesis;Respiratory electron transport	+	MOCK_3MB_MOCK_DMSO	0	37.48	76	15	9	12.5	2.67909	0.0325195	1.27249	7.08628	Master Protein	O95182	NADH dehydrogenase [ubiquinone] 1 alpha subcomplex subunit 7	NDUFA7
4.19377	3.93546	4.24793	5.51728	5.43962	5.23649	FALSE	12		adenylate cyclase-activating G protein-coupled receptor signaling pathway;adenylate cyclase-inhibiting G protein-coupled receptor signaling pathway;cAMP biosynthetic process;cellular response to catecholamine stimulus;cellular response to forskolin;cellular response to glucagon stimulus;cellular response to prostaglandin E stimulus;cellular response to vasopressin;dopamine receptor signaling path…	adenylate cyclase activity;ATP binding;metal ion binding;protein kinase binding;protein kinase C binding	cilium;integral component of plasma membrane;intrinsic component of plasma membrane;membrane;plasma membrane	Adrenergic signaling in cardiomyocytes;Aldosterone synthesis and secretion;Apelin signaling pathway;Bile secretion;cAMP signaling pathway;cGMP-PKG signaling pathway;Chemokine signaling pathway;Cholinergic synapse;Circadian entrainment;Cortisol synthesis and secretion;Cushing syndrome;Dilated cardiomyopathy (DCM);Endocrine and other factor-regulated calcium reabsorption;Endocrine resistance;Estrog…	Adenylate cyclase activating pathway;Adenylate cyclase inhibitory pathway;Adrenaline,noradrenaline inhibits insulin secretion;G alpha (i) signalling events;G alpha (s) signalling events;G alpha (z) signalling events;Glucagon signaling in metabolic regulation;Glucagon-like Peptide-1 (GLP1) regulates insulin secretion;Hedgehog 'off' state;PKA activation;PKA activation in glucagon signalling;Vasopre…	+	MOCK_3MB_MOCK_DMSO	0	4.742	2	2	2	130.5	3.24407	0.0235693	1.27208	9.96325	Master Protein	O43306	Adenylate cyclase type 6	ADCY6	Lethal congenital contracture syndrome 8 (LCCS8)[MIM:616287]: A form of lethal congenital contracture syndrome, anautosomal recessive disorder characterized by degeneration ofanterior horn neurons, extreme skeletal muscle atrophy andcongenital non-progressive joint contractures. The contracturescan involve the upper or lower limbs and/or the vertebral column,leading to various degrees of flexion …
6.34873	6.2854	6.57743	7.25833	7.6279	8.14109	FALSE	1		mitochondrial translational elongation;mitochondrial translational termination;ribosomal large subunit assembly	RNA binding;rRNA binding;structural constituent of ribosome	mitochondrial inner membrane;mitochondrial large ribosomal subunit;mitochondrial ribosome;mitochondrion	Ribosome	Mitochondrial translation elongation;Mitochondrial translation initiation;Mitochondrial translation termination			0	12.729	18	5	3	17.4	2.02966	0.0657997	1.27192	4.69546	Master Protein	Q9BYC9	39S ribosomal protein L20, mitochondrial	MRPL20
8.36063	8.03122	8.03232	9.22689	9.61176	9.39725	FALSE	5		brain development;cAMP-mediated signaling;cellular respiration;mitochondrial electron transport, NADH to ubiquinone;mitochondrial respiratory chain complex I assembly;positive regulation of fibroblast proliferation;reactive oxygen species metabolic process;regulation of protein phosphorylation;response to cAMP	NADH dehydrogenase (ubiquinone) activity	mitochondrial inner membrane;mitochondrial respiratory chain complex I;mitochondrion	Alzheimer disease;Huntington disease;Metabolic pathways;Non-alcoholic fatty liver disease (NAFLD);Oxidative phosphorylation;Parkinson disease;Retrograde endocannabinoid signaling;Thermogenesis	Complex I biogenesis;Respiratory electron transport	+	MOCK_3MB_MOCK_DMSO	0	35.542	31	12	5	20.1	2.90513	0.0258161	1.27058	8.13164	Master Protein	O43181	NADH dehydrogenase [ubiquinone] iron-sulfur protein 4, mitochondrial	NDUFS4	Mitochondrial complex I deficiency (MT-C1D) [MIM:252010]:A disorder of the mitochondrial respiratory chain that causes awide range of clinical manifestations from lethal neonatal diseaseto adult-onset neurodegenerative disorders. Phenotypes includemacrocephaly with progressive leukodystrophy, non-specificencephalopathy, cardiomyopathy, myopathy, liver disease, Leighsyndrome, Leber hereditary opti…
10.3099	10.0654	10.0917	11.1825	11.5762	11.5134	FALSE	2;CHR_HSCHR2_6_CTG7_2		apoptotic mitochondrial changes;ATP metabolic process;cellular respiration;mitochondrial electron transport, NADH to ubiquinone;mitochondrial respiratory chain complex I assembly;reactive oxygen species metabolic process;regulation of mitochondrial membrane potential	2 iron, 2 sulfur cluster binding;4 iron, 4 sulfur cluster binding;electron transfer activity;metal ion binding;NADH dehydrogenase (ubiquinone) activity	mitochondrial intermembrane space;mitochondrial matrix;mitochondrial respiratory chain complex I;mitochondrion;myelin sheath;plasma membrane respiratory chain complex I	Alzheimer disease;Huntington disease;Metabolic pathways;Non-alcoholic fatty liver disease (NAFLD);Oxidative phosphorylation;Parkinson disease;Retrograde endocannabinoid signaling;Thermogenesis	Complex I biogenesis;Respiratory electron transport	+	MOCK_3MB_MOCK_DMSO	0	245.81	56	68	32	79.4	3.03024	0.0241588	1.26835	8.76822	Master Protein	P28331	NADH-ubiquinone oxidoreductase 75 kDa subunit, mitochondrial	NDUFS1	Mitochondrial complex I deficiency (MT-C1D) [MIM:252010]:A disorder of the mitochondrial respiratory chain that causes awide range of clinical manifestations from lethal neonatal diseaseto adult-onset neurodegenerative disorders. Phenotypes includemacrocephaly with progressive leukodystrophy, non-specificencephalopathy, cardiomyopathy, myopathy, liver disease, Leighsyndrome, Leber hereditary opti…
7.4814	7.45615	7.42375	8.29186	8.53955	9.32755	FALSE	19		mitochondrial membrane organization;protein dephosphorylation;protein import into mitochondrial matrix;release of cytochrome c from mitochondria	interleukin-2 receptor binding;phosphoprotein phosphatase activity;protein serine/threonine phosphatase activity;protein tyrosine phosphatase activity;ribonucleoprotein complex binding;RNA binding	integral component of membrane;mitochondrial inner membrane;mitochondrion;nuclear speck;nucleoplasm;TIM23 mitochondrial import inner membrane translocase complex		Mitochondrial protein import			0	34.886	30	11	8	39.6	1.80976	0.0828982	1.26589	4.04837	Master Protein	Q3ZCQ8	Mitochondrial import inner membrane translocase subunit TIM50	TIMM50	3-methylglutaconic aciduria 9 (MGCA9) [MIM:617698]: Anautosomal recessive disease characterized by early-onset seizures,severely delayed psychomotor development and intellectualdisability. Patients have hypotonia or spasticity, and laboratoryinvestigations show increased serum lactate and 3-methylglutaconicaciduria. {ECO:0000269|PubMed:27573165}. Note=The disease iscaused by mutations affecting t…
4.94953	4.848	5.07895	5.7866	6.29646	6.59096	FALSE	13		negative regulation of retrograde protein transport, ER to cytosol;protein localization to endoplasmic reticulum		endoplasmic reticulum;endoplasmic reticulum membrane;integral component of membrane					0	23.881	15	5	4	38.9	2.18063	0.0543101	1.26584	5.18198	Master Protein	Q8NBM4	Ubiquitin-associated domain-containing protein 2	UBAC2
6.28725	6.07682	6.01346	6.86295	7.25172	8.05582	FALSE	4		ADP transport;apoptotic mitochondrial changes;generation of precursor metabolites and energy;mitochondrial genome maintenance;negative regulation of necroptotic process;regulation of insulin secretion;viral process	adenine transmembrane transporter activity;ATP:ADP antiporter activity	integral component of mitochondrial membrane;integral component of plasma membrane;mitochondrial inner membrane;mitochondrion;myelin sheath	Calcium signaling pathway;Cellular senescence;cGMP-PKG signaling pathway;Human T-cell leukemia virus 1 infection;Huntington disease;Influenza A;Necroptosis;Parkinson disease	Mitochondrial protein import;Regulation of insulin secretion;Vpr-mediated induction of apoptosis by mitochondrial outer membrane permeabilization			0	132.745	54	53	2	33	1.6053	0.104784	1.26432	3.50365	Master Protein	P12235	ADP/ATP translocase 1	SLC25A4	Progressive external ophthalmoplegia with mitochondrialDNA deletions, autosomal dominant, 2 (PEOA2) [MIM:609283]: Adisorder characterized by progressive weakness of ocular musclesand levator muscle of the upper eyelid. In a minority of cases, itis associated with skeletal myopathy, which predominantly involvesaxial or proximal muscles and which causes abnormal fatigabilityand even permanent muscl…
8.76155	8.5691	8.43879	9.86109	10.1049	9.59544	FALSE	7		branched-chain amino acid catabolic process;valine catabolic process	3-hydroxyisobutyrate dehydrogenase activity;NAD binding;NADP binding;oxidoreductase activity, acting on the CH-OH group of donors, NAD or NADP as acceptor	mitochondrial matrix;mitochondrion	Metabolic pathways;Valine, leucine and isoleucine degradation	Branched-chain amino acid catabolism	+	MOCK_3MB_MOCK_DMSO	0	132.805	52	28	10	35.3	2.71552	0.0315257	1.26398	7.24621	Master Protein	P31937	3-hydroxyisobutyrate dehydrogenase, mitochondrial	HIBADH
6.96694	7.11582	7.24982	7.89239	8.0542	9.17592	FALSE	14		cell redox homeostasis;hemopoiesis;protein lipoylation;small molecule metabolic process	2 iron, 2 sulfur cluster binding;electron transfer activity;glutathione disulfide oxidoreductase activity;metal ion binding;protein disulfide oxidoreductase activity	dendrite;mitochondrial matrix;mitochondrion;neuronal cell body;nucleus		Mitochondrial iron-sulfur cluster biogenesis			0	15.582	17	4	3	16.6	1.42751	0.131803	1.26331	3.06796	Master Protein	Q86SX6	Glutaredoxin-related protein 5, mitochondrial	GLRX5	Anemia, sideroblastic, 3, pyridoxine-refractory (SIDBA3)[MIM:616860]: A form of sideroblastic anemia, a bone marrowdisorder defined by the presence of pathologic iron deposits inerythroblast mitochondria. Sideroblastic anemia is characterizedby anemia of varying severity, hypochromic peripheralerythrocytes, systemic iron overload secondary to chronicineffective erythropoiesis, and the presence of…
7.18488	6.77873	6.96116	7.84612	8.28771	8.57969	FALSE	12		DNA damage response, detection of DNA damage;mitochondrial translational elongation;mitochondrial translational termination	RNA binding;structural constituent of ribosome	mitochondrial inner membrane;mitochondrial small ribosomal subunit		Mitochondrial translation elongation;Mitochondrial translation initiation;Mitochondrial translation termination			0	58.615	32	15	8	36.8	2.18242	0.054214	1.26292	5.18795	Master Protein	P82673	28S ribosomal protein S35, mitochondrial	MRPS35
6.38198	6.08746	6.25361	7.16189	7.58346	7.76421	FALSE	2		mitochondrial translational elongation;mitochondrial translational termination	structural constituent of ribosome	mitochondrial inner membrane;mitochondrial large ribosomal subunit;mitochondrion	Ribosome	Mitochondrial translation elongation;Mitochondrial translation initiation;Mitochondrial translation termination	+	MOCK_3MB_MOCK_DMSO	0	4.088	17	2	1	7.6	2.50965	0.0397222	1.26217	6.38214	Master Protein	O75394	39S ribosomal protein L33, mitochondrial	MRPL33
8.09961	7.96521	7.95361	9.00084	9.37591	9.41954	FALSE	11		aerobic respiration;mitochondrial electron transport, NADH to ubiquinone;mitochondrial respiratory chain complex I assembly;response to oxidative stress	4 iron, 4 sulfur cluster binding;metal ion binding;NADH dehydrogenase (ubiquinone) activity	mitochondrial matrix;mitochondrial respiratory chain complex I;mitochondrion	Alzheimer disease;Huntington disease;Metabolic pathways;Non-alcoholic fatty liver disease (NAFLD);Oxidative phosphorylation;Parkinson disease;Retrograde endocannabinoid signaling;Thermogenesis	Complex I biogenesis;Respiratory electron transport	+	MOCK_3MB_MOCK_DMSO	0	43.958	32	16	7	23.7	3.06201	0.0241588	1.25929	8.93691	Master Protein	O00217	NADH dehydrogenase [ubiquinone] iron-sulfur protein 8, mitochondrial	NDUFS8	Leigh syndrome (LS) [MIM:256000]: An early-onsetprogressive neurodegenerative disorder characterized by thepresence of focal, bilateral lesions in one or more areas of thecentral nervous system including the brainstem, thalamus, basalganglia, cerebellum and spinal cord. Clinical features depend onwhich areas of the central nervous system are involved and includesubacute onset of psychomotor retar…
9.94822	9.88096	9.7879	11.0462	11.1536	11.195	FALSE	1		isoleucyl-tRNA aminoacylation;mitochondrial translation;tRNA aminoacylation for protein translation	aminoacyl-tRNA editing activity;ATP binding;isoleucine-tRNA ligase activity;tRNA binding	cytosol;mitochondrial matrix;mitochondrion	Aminoacyl-tRNA biosynthesis	Mitochondrial tRNA aminoacylation	+	MOCK_3MB_MOCK_DMSO	0	172.52	34	55	29	113.7	4.3984	0.0125864	1.25923	19.6004	Master Protein	Q9NSE4	Isoleucine--tRNA ligase, mitochondrial	IARS2	Cataracts, growth hormone deficiency, sensory neuropathy,sensorineural hearing loss, and skeletal dysplasia (CAGSSS)[MIM:616007]: An autosomal recessive disorder characterized bycataracts, short-stature secondary to growth hormone deficiency,sensorineural hearing deficit, peripheral sensory neuropathy,skeletal dysplasia, scoliosis, and facial dysmorphism.{ECO:0000269|PubMed:25130867}. Note=The di…
9.00731	8.84172	8.88996	9.98939	10.185	10.3414	FALSE	1		mitochondrial ATP synthesis coupled electron transport;mitochondrial electron transport, NADH to ubiquinone;mitochondrial respiratory chain complex I assembly;response to oxidative stress	4 iron, 4 sulfur cluster binding;electron transfer activity;metal ion binding;NAD binding;NADH dehydrogenase (ubiquinone) activity;quinone binding;ubiquitin protein ligase binding	mitochondrial matrix;mitochondrial respiratory chain complex I;mitochondrion;nucleoplasm	Alzheimer disease;Huntington disease;Metabolic pathways;Non-alcoholic fatty liver disease (NAFLD);Oxidative phosphorylation;Parkinson disease;Retrograde endocannabinoid signaling;Thermogenesis	Complex I biogenesis;Respiratory electron transport	+	MOCK_3MB_MOCK_DMSO	0	101.027	44	27	16	52.5	3.43137	0.0225037	1.25894	11.1335	Master Protein	O75306	NADH dehydrogenase [ubiquinone] iron-sulfur protein 2, mitochondrial	NDUFS2	Mitochondrial complex I deficiency (MT-C1D) [MIM:252010]:A disorder of the mitochondrial respiratory chain that causes awide range of clinical manifestations from lethal neonatal diseaseto adult-onset neurodegenerative disorders. Phenotypes includemacrocephaly with progressive leukodystrophy, non-specificencephalopathy, cardiomyopathy, myopathy, liver disease, Leighsyndrome, Leber hereditary opti…
6.93664	6.85674	6.84549	7.61029	8.13391	8.66959	FALSE	17		dicarboxylic acid transport;gluconeogenesis;ion transport;malate transmembrane transport;mitochondrial transport;oxaloacetate transport;phosphate ion transmembrane transport;succinate transmembrane transport;sulfate transport;sulfide oxidation, using sulfide:quinone oxidoreductase;thiosulfate transport	antiporter activity;dicarboxylic acid transmembrane transporter activity;malate transmembrane transporter activity;oxaloacetate transmembrane transporter activity;succinate transmembrane transporter activity;sulfate transmembrane transporter activity;thiosulfate transmembrane transporter activity	integral component of membrane;mitochondrial inner membrane;mitochondrion;nucleoplasm;nucleus	Proximal tubule bicarbonate reclamation	Gluconeogenesis;Organic anion transporters;Sulfide oxidation to sulfate			0	31.65	27	7	5	31.3	1.82704	0.0818065	1.25831	4.09679	Master Protein	Q9UBX3	Mitochondrial dicarboxylate carrier	SLC25A10
8.98584	8.85518	8.92481	9.77873	9.95594	10.8043	FALSE	3		mitochondrial RNA 5'-end processing;mitochondrial tRNA 3'-end processing;mitochondrial tRNA 5'-end processing;mitochondrial tRNA processing;mRNA methylation;positive regulation of mitochondrial translation	mRNA (adenine-N1-)-methyltransferase activity;RNA binding;tRNA (adenine-N1-)-methyltransferase activity;tRNA (guanine(9)-N(1))-methyltransferase activity;tRNA (guanine-N1-)-methyltransferase activity;tRNA binding	mitochondrial matrix;mitochondrial nucleoid;mitochondrial ribonuclease P complex;mitochondrion;nucleoplasm		rRNA processing in the mitochondrion;tRNA modification in the mitochondrion;tRNA processing in the mitochondrion			0	91.83	47	28	18	47.3	1.7728	0.0865029	1.25771	3.94609	Master Protein	Q7L0Y3	tRNA methyltransferase 10 homolog C	TRMT10C	Combined oxidative phosphorylation deficiency 30(COXPD30) [MIM:616974]: An autosomal recessive, severemitochondrial disease characterized by lactic acidosis, hypotonia,feeding difficulties, deafness, and respiratory failure with fatalissue. Patient skeletal muscle cells show decreased activities ofmitochondrial complexes I, III and IV.{ECO:0000269|PubMed:27132592}. Note=The disease is caused bymu…
6.86666	6.56834	6.76818	7.61839	8.09434	8.26209	FALSE	9		fatty acid transport;lipid metabolic process;long-chain fatty acid import;long-chain fatty acid metabolic process;long-chain fatty acid transport;medium-chain fatty acid transport;response to nutrient;skin development;very long-chain fatty acid catabolic process	fatty acid transmembrane transporter activity;long-chain fatty acid transporter activity;long-chain fatty acid-CoA ligase activity;nucleotide binding;very long-chain fatty acid-CoA ligase activity	brush border membrane;endoplasmic reticulum membrane;integral component of membrane;membrane;microvillus;plasma membrane	Fat digestion and absorption;Insulin resistance;PPAR signaling pathway	Defective SLC27A4 causes ichthyosis prematurity syndrome (IPS);Transport of fatty acids	+	MOCK_3MB_MOCK_DMSO	1	29.031	13	8	6	72	2.39359	0.0431673	1.25721	5.9351	Master Protein	Q6P1M0	Long-chain fatty acid transport protein 4	SLC27A4	Ichthyosis prematurity syndrome (IPS) [MIM:608649]: Akeratinization disorder characterized by complications in thesecond trimester of pregnancy resulting from polyhydramnion, withpremature birth of a child with thick caseous desquamatingepidermis, respiratory complications and transient eosinophilia.After recovery during the first months of life, the symptoms arerelatively benign and the patients…
4.63227	4.24793	4.71149	5.59395	5.96116	5.79442	FALSE	10							+	MOCK_3MB_MOCK_DMSO	0	15.263	5	5	3	83	2.66574	0.0327679	1.25261	7.02847	Master Protein	Q8IYQ7	Threonine synthase-like 1	THNSL1
9.33293	9.20701	9.09698	10.1339	10.3055	10.9524	FALSE	1		carnitine biosynthetic process;carnitine metabolic process, CoA-linked;fatty acid beta-oxidation;fatty acid beta-oxidation using acyl-CoA dehydrogenase;medium-chain fatty acid catabolic process;medium-chain fatty acid metabolic process;oxidation-reduction process;regulation of lipid metabolic process	acyl-CoA dehydrogenase activity;flavin adenine dinucleotide binding;identical protein binding;medium-chain-acyl-CoA dehydrogenase activity	axon;mitochondrial matrix;mitochondrial membrane;mitochondrion;nuclear speck;nucleus	Fatty acid degradation;Fatty acid metabolism;Metabolic pathways;PPAR signaling pathway;Valine, leucine and isoleucine degradation	Beta oxidation of decanoyl-CoA to octanoyl-CoA-CoA;Beta oxidation of octanoyl-CoA to hexanoyl-CoA;mitochondrial fatty acid beta-oxidation of unsaturated fatty acids;PPARA activates gene expression			0	77.852	34	24	14	46.6	2.07718	0.062198	1.25162	4.84463	Master Protein	P11310	Medium-chain specific acyl-CoA dehydrogenase, mitochondrial	ACADM	Acyl-CoA dehydrogenase medium-chain deficiency (ACADMD)[MIM:201450]: An inborn error of mitochondrial fatty acid beta-oxidation which causes fasting hypoglycemia, hepatic dysfunctionand encephalopathy, often resulting in death in infancy.{ECO:0000269|PubMed:10767181, ECO:0000269|PubMed:11349232,ECO:0000269|PubMed:11409868, ECO:0000269|PubMed:11486912,ECO:0000269|PubMed:1363805, ECO:0000269|PubMed…
7.5947	7.39403	7.42375	8.2484	8.59768	9.31967	FALSE	7		mitochondrial translation;mitochondrial translational elongation;mitochondrial translational termination;translation	rRNA binding;structural constituent of ribosome	mitochondrial inner membrane;mitochondrial small ribosomal subunit	Ribosome	Mitochondrial translation elongation;Mitochondrial translation initiation;Mitochondrial translation termination			0	24.49	60	9	5	14.5	1.75249	0.0876845	1.25109	3.89065	Master Protein	Q9Y2R5	28S ribosomal protein S17, mitochondrial	MRPS17
8.11478	7.86913	7.84612	8.94163	9.21796	9.42038	FALSE	4		electron transport chain;fatty acid beta-oxidation using acyl-CoA dehydrogenase;respiratory electron transport chain;response to oxidative stress	4 iron, 4 sulfur cluster binding;electron transfer activity;electron-transferring-flavoprotein dehydrogenase activity;flavin adenine dinucleotide binding;metal ion binding;oxidoreductase activity;oxidoreductase activity, oxidizing metal ions with flavin as acceptor;quinone binding;ubiquinone binding	integral component of mitochondrial inner membrane;mitochondrial matrix;mitochondrial membrane		Respiratory electron transport	+	MOCK_3MB_MOCK_DMSO	0	58.941	22	16	13	68.5	2.8061	0.0287249	1.24998	7.65785	Master Protein	Q16134	Electron transfer flavoprotein-ubiquinone oxidoreductase, mitochondrial	ETFDH	Glutaric aciduria 2C (GA2C) [MIM:231680]: An autosomalrecessively inherited disorder of fatty acid, amino acid, andcholine metabolism. It is characterized by multiple acyl-CoAdehydrogenase deficiencies resulting in large excretion not onlyof glutaric acid, but also of lactic, ethylmalonic, butyric,isobutyric, 2-methyl-butyric, and isovaleric acids.{ECO:0000269|PubMed:12359134, ECO:0000269|PubMed:…
7.48704	7.23554	7.34163	8.2503	8.6268	8.9331	FALSE	19		aerobic respiration;electron transport coupled proton transport;mitochondrial electron transport, NADH to ubiquinone;mitochondrial respiratory chain complex I assembly	4 iron, 4 sulfur cluster binding;metal ion binding;NADH dehydrogenase (ubiquinone) activity;oxidoreductase activity, acting on NAD(P)H, quinone or similar compound as acceptor;protease binding;quinone binding	mitochondrial matrix;mitochondrial respiratory chain complex I;neuron projection;neuronal cell body;synaptic membrane	Alzheimer disease;Huntington disease;Metabolic pathways;Non-alcoholic fatty liver disease (NAFLD);Oxidative phosphorylation;Parkinson disease;Retrograde endocannabinoid signaling;Thermogenesis	Complex I biogenesis;Respiratory electron transport	+	MOCK_3MB_MOCK_DMSO	0	16.644	18	8	4	23.5	2.39287	0.0431673	1.24867	5.93243	Master Protein	O75251	NADH dehydrogenase [ubiquinone] iron-sulfur protein 7, mitochondrial	NDUFS7	Leigh syndrome (LS) [MIM:256000]: An early-onsetprogressive neurodegenerative disorder characterized by thepresence of focal, bilateral lesions in one or more areas of thecentral nervous system including the brainstem, thalamus, basalganglia, cerebellum and spinal cord. Clinical features depend onwhich areas of the central nervous system are involved and includesubacute onset of psychomotor retar…
11.2369	10.986	11.0027	12.1324	12.4859	12.3516	FALSE	2		fatty acid beta-oxidation	3-hydroxyacyl-CoA dehydrogenase activity;acetyl-CoA C-acyltransferase activity;enoyl-CoA hydratase activity;long-chain-3-hydroxyacyl-CoA dehydrogenase activity;long-chain-enoyl-CoA hydratase activity;RNA binding	endoplasmic reticulum;mitochondrial envelope;mitochondrial inner membrane;mitochondrial nucleoid;mitochondrial outer membrane;mitochondrion	Fatty acid degradation;Fatty acid elongation;Fatty acid metabolism;Metabolic pathways;Valine, leucine and isoleucine degradation	Acyl chain remodeling of CL;Beta oxidation of decanoyl-CoA to octanoyl-CoA-CoA;Beta oxidation of hexanoyl-CoA to butanoyl-CoA;Beta oxidation of lauroyl-CoA to decanoyl-CoA-CoA;Beta oxidation of myristoyl-CoA to lauroyl-CoA;Beta oxidation of octanoyl-CoA to hexanoyl-CoA;Beta oxidation of palmitoyl-CoA to myristoyl-CoA;mitochondrial fatty acid beta-oxidation of unsaturated fatty acids	+	MOCK_3MB_MOCK_DMSO	0	225.825	53	72	25	51.3	3.16854	0.0241588	1.24811	9.52486	Master Protein	P55084	Trifunctional enzyme subunit beta, mitochondrial	HADHB	Mitochondrial trifunctional protein deficiency (MTPD)[MIM:609015]: A disease biochemically characterized by loss of allenzyme activities of the mitochondrial trifunctional proteincomplex. Variable clinical manifestations include hypoglycemia,cardiomyopathy, delayed psychomotor development, sensorimotoraxonopathy, generalized weakness, hepatic dysfunction, respiratoryfailure. Sudden infant death m…
6.94953	6.8716	6.71699	8.06717	8.29921	7.91289	FALSE	9		establishment of protein localization to membrane;regulation of G protein-coupled receptor signaling pathway		cytoskeleton;cytosol;plasma membrane;protein-containing complex			+	MOCK_3MB_MOCK_DMSO	0	2.151	0	2	1	173.3	3.16207	0.0241588	1.24705	9.48812	Master Protein	Q5SYB0	FERM and PDZ domain-containing protein 1	FRMPD1
9.90659	9.63318	9.65607	10.7392	11.0268	11.1687	FALSE	10		fatty acid beta-oxidation	enoyl-CoA hydratase activity	mitochondrial matrix;mitochondrion	beta-Alanine metabolism;Butanoate metabolism;Carbon metabolism;Fatty acid degradation;Fatty acid elongation;Fatty acid metabolism;Lysine degradation;Metabolic pathways;Propanoate metabolism;Tryptophan metabolism;Valine, leucine and isoleucine degradation	Beta oxidation of butanoyl-CoA to acetyl-CoA;Beta oxidation of decanoyl-CoA to octanoyl-CoA-CoA;Beta oxidation of hexanoyl-CoA to butanoyl-CoA;Beta oxidation of lauroyl-CoA to decanoyl-CoA-CoA;Beta oxidation of octanoyl-CoA to hexanoyl-CoA	+	MOCK_3MB_MOCK_DMSO	0	98.37	59	37	16	31.4	2.90019	0.0259104	1.24628	8.10739	Master Protein	P30084	Enoyl-CoA hydratase, mitochondrial	ECHS1	Mitochondrial short-chain enoyl-CoA hydratase 1deficiency (ECHS1D) [MIM:616277]: A severe, autosomal recessiveinborn error affecting valine metabolism. Disease features includebrain lesions in the basal ganglia, neurodegeneration, delayedpsychomotor development, hypotonia, spasticity, and increasedlactic acid in serum and cerebral serum fluid.{ECO:0000269|PubMed:25125611, ECO:0000269|PubMed:25393…
6.31107	6.18785	6.15178	7.15482	7.52748	7.70529	FALSE	14		mitochondrial electron transport, NADH to ubiquinone;mitochondrial respiratory chain complex I assembly	NADH dehydrogenase (ubiquinone) activity	integral component of membrane;mitochondrial inner membrane;mitochondrial respiratory chain complex I;mitochondrion;nuclear speck	Alzheimer disease;Huntington disease;Metabolic pathways;Non-alcoholic fatty liver disease (NAFLD);Oxidative phosphorylation;Parkinson disease;Retrograde endocannabinoid signaling;Thermogenesis	Complex I biogenesis;Respiratory electron transport	+	MOCK_3MB_MOCK_DMSO	0	10.582	34	3	2	7	2.74134	0.0309133	1.24563	7.36153	Master Protein	O75438	NADH dehydrogenase [ubiquinone] 1 beta subcomplex subunit 1	NDUFB1
8.5988	8.49225	8.5345	9.56586	9.75305	10.0418	FALSE	1		carnitine shuttle;fatty acid beta-oxidation;positive regulation of cold-induced thermogenesis;regulation of lipid metabolic process	carnitine O-palmitoyltransferase activity	mitochondrial inner membrane;mitochondrion;nucleolus;nucleoplasm	Fatty acid degradation;Fatty acid metabolism;PPAR signaling pathway;Thermogenesis	Import of palmitoyl-CoA into the mitochondrial matrix;PPARA activates gene expression	+	MOCK_3MB_MOCK_DMSO	0	84.895	37	24	19	73.7	3.03194	0.0241588	1.24505	8.77715	Master Protein	P23786	Carnitine O-palmitoyltransferase 2, mitochondrial	CPT2	Carnitine palmitoyltransferase 2 deficiency, myopathic,stress-induced (CPT2D) [MIM:255110]: An autosomal recessivedisorder of mitochondrial long-chain fatty acid oxidation,characterized by recurrent myoglobinuria, episodes of muscle pain,stiffness, and rhabdomyolysis. These symptoms are exacerbated byprolonged exercise, fasting, cold, or viral infection. CPT2DMaffects most frequently children or …
5.87529	5.80735	5.83289	6.92005	7.24508	7.08321	FALSE	1		detoxification of nitrogen compound;nitrate metabolic process;oxidation-reduction process	molybdenum ion binding;molybdopterin cofactor binding;nitrate reductase activity;pyridoxal phosphate binding	mitochondrial outer membrane;mitochondrion;peroxisome		Phase I - Functionalization of compounds	+	MOCK_3MB_MOCK_DMSO	0	9.951	10	5	4	38	3.69133	0.020048	1.24427	12.9754	Master Protein	Q969Z3	Mitochondrial amidoxime reducing component 2	MTARC2
7.90869	7.78725	7.79701	8.63916	8.89452	9.68282	FALSE	X		central nervous system development	cytochrome-c oxidase activity	integral component of membrane;mitochondrial inner membrane;mitochondrial respirasome;respiratory chain complex IV	Alzheimer disease;Cardiac muscle contraction;Huntington disease;Metabolic pathways;Non-alcoholic fatty liver disease (NAFLD);Oxidative phosphorylation;Parkinson disease;Thermogenesis	Respiratory electron transport;TP53 Regulates Metabolic Genes			0	3.469	10	2	2	9.2	1.76382	0.0872295	1.24118	3.9215	Master Protein	P24311	Cytochrome c oxidase subunit 7B, mitochondrial	COX7B	Linear skin defects with multiple congenital anomalies 2(LSDMCA2) [MIM:300887]: A distinct form of aplasia cutis congenitapresenting as multiple linear skin defects on the face and neckassociated with poor growth, microcephaly, and facial dysmorphism.Additional features include intellectual disability, naildystrophy, short stature and cardiac abnormalities.{ECO:0000269|PubMed:23122588}. Note=The …
10.0112	9.89603	9.80009	10.9378	11.1419	11.3486	FALSE	15		fatty acid beta-oxidation using acyl-CoA dehydrogenase	electron transfer activity;flavin adenine dinucleotide binding;oxidoreductase activity	mitochondrial matrix;mitochondrion		Respiratory electron transport	+	MOCK_3MB_MOCK_DMSO	0	124.301	53	36	13	35.1	3.1286	0.0241588	1.24029	9.30035	Master Protein	P13804	Electron transfer flavoprotein subunit alpha, mitochondrial	ETFA	Glutaric aciduria 2A (GA2A) [MIM:231680]: An autosomalrecessively inherited disorder of fatty acid, amino acid, andcholine metabolism. It is characterized by multiple acyl-CoAdehydrogenase deficiencies resulting in large excretion not onlyof glutaric acid, but also of lactic, ethylmalonic, butyric,isobutyric, 2-methyl-butyric, and isovaleric acids.{ECO:0000269|PubMed:12815589, ECO:0000269|PubMed:…
6.26115	5.97957	6.15381	7.14364	7.43796	7.52513	FALSE	16		anterograde axonal transport;mitochondrial calcium ion transmembrane transport;mitochondrial outer membrane permeabilization involved in programmed cell death;mitochondrion organization;nervous system development;proteolysis;regulation of mitochondrial membrane permeability	ATP binding;metalloendopeptidase activity;peptidase activity;unfolded protein binding;zinc ion binding	axon cytoplasm;m-AAA complex;mitochondrial inner membrane;mitochondrial permeability transition pore complex;mitochondrion		Processing of SMDT1	+	MOCK_3MB_MOCK_DMSO	0	30.514	8	8	6	88.2	3.02458	0.0241588	1.2374	8.73842	Master Protein	Q9UQ90	Paraplegin	SPG7	Spastic paraplegia 7, autosomal recessive (SPG7)[MIM:607259]: A form of spastic paraplegia, a neurodegenerativedisorder characterized by a slow, gradual, progressive weaknessand spasticity of the lower limbs. Rate of progression and theseverity of symptoms are quite variable. Initial symptoms mayinclude difficulty with balance, weakness and stiffness in thelegs, muscle spasms, and dragging the to…
5.41278	5.55152	5.2817	6.93546	7.00113	6.01346	FALSE	20		cellular response to estradiol stimulus;erythrocyte maturation;positive regulation of erythrocyte differentiation		integral component of membrane;intrinsic component of membrane;mitochondrial outer membrane					0	2.466	6	1	1	20.4	1.70455	0.0927355	1.23468	3.76176	Master Protein	Q96KR6	Protein FAM210B, mitochondrial	FAM210B
7.52199	7.39832	7.64241	8.47533	8.6865	9.10145	FALSE	13		cysteinyl-tRNA aminoacylation	ATP binding;cysteine-tRNA ligase activity;metal ion binding	cytoplasm;mitochondrial matrix	Aminoacyl-tRNA biosynthesis	Mitochondrial tRNA aminoacylation	+	MOCK_3MB_MOCK_DMSO	0	29.501	17	9	9	62.2	2.47946	0.0406984	1.23352	6.2632	Master Protein	Q9HA77	Probable cysteine--tRNA ligase, mitochondrial	CARS2	Combined oxidative phosphorylation deficiency 27(COXPD27) [MIM:616672]: An autosomal recessive mitochondrialdisorder characterized by multiple mitochondrial respiratory-chain-complex deficiencies causing neurological regression,progressive cognitive decline, complex movement disorder,epileptic encephalopathy, progressive spastic tetraparesis, andprogressive impairment of vision and hearing.{ECO:0…
5.87283	5.66107	5.70598	6.61029	6.66676	7.66178	FALSE	1		Golgi organization;intracellular protein transport;mitochondrion organization;multi-organism toxin transport;negative regulation of neuron projection development;positive regulation of intracellular protein transport;positive regulation of receptor recycling;positive regulation of T cell receptor signaling pathway;protein localization to ciliary membrane;protein localization to membrane;Rab prote…	dynein complex binding;GDP binding;GTP binding;GTPase activity;kinesin binding;Rab GTPase binding	cis-Golgi network;cytoplasm;cytoskeleton;cytosol;early endosome;extracellular exosome;Golgi apparatus;intracellular vesicle;melanosome;mitochondrion;perinuclear region of cytoplasm;plasma membrane;recycling endosome;symbiont-containing vacuole;trans-Golgi network;vacuole		RAB geranylgeranylation			0	22.578	30	6	4	23.1	1.62274	0.102697	1.23298	3.54817	Master Protein	O14966	Ras-related protein Rab-7L1	RAB29
7.51806	7.57516	7.44956	8.50224	8.66853	9.06851	FALSE	2		bile acid biosynthetic process;sterol metabolic process	heme binding;iron ion binding;oxidoreductase activity, acting on paired donors, with incorporation or reduction of molecular oxygen;steroid hydroxylase activity	mitochondrial matrix;mitochondrial membrane;mitochondrion	Cholesterol metabolism;Metabolic pathways;PPAR signaling pathway;Primary bile acid biosynthesis	Defective CYP27A1 causes Cerebrotendinous xanthomatosis (CTX);Endogenous sterols;Synthesis of bile acids and bile salts via 24-hydroxycholesterol;Synthesis of bile acids and bile salts via 27-hydroxycholesterol;Synthesis of bile acids and bile salts via 7alpha-hydroxycholesterol	+	MOCK_3MB_MOCK_DMSO	0	21.614	11	8	6	60.2	2.69756	0.031791	1.23216	7.16697	Master Protein	Q02318	Sterol 26-hydroxylase, mitochondrial	CYP27A1	Cerebrotendinous xanthomatosis (CTX) [MIM:213700]: Raresterol storage disorder characterized clinically by progressiveneurologic dysfunction, premature atherosclerosis, and cataracts.{ECO:0000269|PubMed:12000359, ECO:0000269|PubMed:2019602,ECO:0000269|PubMed:7915755, ECO:0000269|PubMed:9186905,ECO:0000269|PubMed:9790667}. Note=The disease is caused bymutations affecting the gene represented in th…
6.32733	6.31107	6.2817	7.13443	7.49105	7.96405	FALSE	12		mitochondrial translational elongation;mitochondrial translational termination;translation	RNA binding;structural constituent of ribosome	mitochondrial inner membrane;mitochondrial large ribosomal subunit;mitochondrial small ribosomal subunit;mitochondrion;plasma membrane		Mitochondrial translation elongation;Mitochondrial translation initiation;Mitochondrial translation termination			0	24.14	31	5	3	16.7	2.15075	0.0569668	1.22315	5.08273	Master Protein	Q9Y6G3	39S ribosomal protein L42, mitochondrial	MRPL42
4.87774	5.07468	5.0917	5.8679	6.24413	6.59991	FALSE	6		cytokine-mediated signaling pathway;interferon-gamma-mediated signaling pathway;regulation of interferon-gamma-mediated signaling pathway;response to virus;signal transduction	cytokine binding;cytokine receptor activity;interferon-gamma receptor activity	integral component of plasma membrane;plasma membrane	Chagas disease (American trypanosomiasis);Cytokine-cytokine receptor interaction;Herpes simplex virus 1 infection;HIF-1 signaling pathway;Inflammatory bowel disease (IBD);Influenza A;Jak-STAT signaling pathway;Kaposi sarcoma-associated herpesvirus infection;Leishmaniasis;Natural killer cell mediated cytotoxicity;Necroptosis;Osteoclast differentiation;Pathways in cancer;PD-L1 expression and PD-1 c…	Interferon gamma signaling;Regulation of IFNG signaling	+	MOCK_3MB_MOCK_DMSO	0	2.855	2	1	1	54.4	2.27397	0.048906	1.2226	5.50191	Master Protein	P15260	Interferon gamma receptor 1	IFNGR1	Immunodeficiency 27A (IMD27A) [MIM:209950]: A form ofMendelian susceptibility to mycobacterial disease, a rarecondition caused by impairment of interferon-gamma mediatedimmunity. It is characterized by predisposition to illness causedby moderately virulent mycobacterial species, such as BacillusCalmette-Guerin (BCG) vaccine, environmental non-tuberculousmycobacteria, and by the more virulent Myco…
3.65535	3.75489	3.73335	4.58496	4.62059	5.59991	FALSE	17		proton-transporting ATP synthase complex assembly		cytosol;mitochondrion;nuclear speck					0	11.534	11	4	3	32.8	1.66424	0.0976312	1.22062	3.65554	Master Protein	Q8N5M1	ATP synthase mitochondrial F1 complex assembly factor 2	ATPAF2	Mitochondrial complex V deficiency, nuclear type 1(MC5DN1) [MIM:604273]: A mitochondrial disorder with heterogeneousclinical manifestations including dysmorphic features, psychomotorretardation, hypotonia, growth retardation, cardiomyopathy,enlarged liver, hypoplastic kidneys and elevated lactate levels inurine, plasma and cerebrospinal fluid.{ECO:0000269|PubMed:14757859}. Note=The disease is cau…
6.29646	6.23649	6.33807	6.98071	7.21335	8.32912	FALSE	15		cell cycle;positive regulation of cell cycle;positive regulation of cell proliferation;positive regulation of transcription by RNA polymerase II;regulation of Rho guanyl-nucleotide exchange factor activity		integral component of membrane					0	26.936	8	8	7	87.3	1.36322	0.143136	1.21739	2.91803	Master Protein	Q9ULG6	Cell cycle progression protein 1	CCPG1
5.53605	5.48864	5.42962	6.74819	6.76022	6.59096	FALSE	19		DNA replication;DNA replication, removal of RNA primer;mismatch repair;RNA catabolic process	metal ion binding;ribonuclease activity;RNA binding;RNA-DNA hybrid ribonuclease activity	cytosol;nucleoplasm;ribonuclease H2 complex	DNA replication		+	MOCK_3MB_MOCK_DMSO	0	1.799	3	1	1	33.4	4.38107	0.0125864	1.21502	19.404	Master Protein	O75792	Ribonuclease H2 subunit A	RNASEH2A	Aicardi-Goutieres syndrome 4 (AGS4) [MIM:610333]: A formof Aicardi-Goutieres syndrome, a genetically heterogeneous diseasecharacterized by cerebral atrophy, leukoencephalopathy,intracranial calcifications, chronic cerebrospinal fluid (CSF)lymphocytosis, increased CSF alpha-interferon, and negativeserologic investigations for common prenatal infection. Clinicalfeatures as thrombocytopenia, hepatos…
6.36107	6.52513	6.5157	7.73674	7.79831	7.51175	FALSE	7		L-lysine catabolic process to acetyl-CoA via saccharopine;lysine biosynthetic process via aminoadipic acid;lysine catabolic process;protein tetramerization	saccharopine dehydrogenase (NAD+, L-glutamate-forming) activity;saccharopine dehydrogenase (NADP+, L-lysine-forming) activity;saccharopine dehydrogenase activity	cytoplasm;intracellular membrane-bounded organelle;mitochondrial matrix;mitochondrion	Lysine degradation;Metabolic pathways	Lysine catabolism	+	MOCK_3MB_MOCK_DMSO	0	37.201	15	10	10	102.1	3.54507	0.020048	1.21497	11.906	Master Protein	Q9UDR5	Alpha-aminoadipic semialdehyde synthase, mitochondrial	AASS	Hyperlysinemia, 1 (HYPLYS1) [MIM:238700]: An autosomalrecessive metabolic condition with variable clinical features.Some patients present with non-specific seizures, hypotonia, ormildly delayed psychomotor development, and increased serum lysineand pipecolic acid on laboratory analysis. However, about half ofthe probands are reported to be asymptomatic, and hyperlysinemiais generally considered t…
9.89981	9.76321	9.71321	10.9573	11.2312	10.8324	FALSE	8		fatty acid beta-oxidation;positive regulation of cold-induced thermogenesis;protein homotetramerization	2,4-dienoyl-CoA reductase (NADPH) activity;NADPH binding;oxidoreductase activity, acting on NAD(P)H	cytosol;mitochondrial matrix;mitochondrion;nucleoplasm;nucleus		mitochondrial fatty acid beta-oxidation of unsaturated fatty acids	+	MOCK_3MB_MOCK_DMSO	0	100.549	59	34	15	36	3.13292	0.0241588	1.21489	9.3244	Master Protein	Q16698	2,4-dienoyl-CoA reductase, mitochondrial	DECR1	2,4-dienoyl-CoA reductase deficiency (DECRD)[MIM:616034]: A rare, autosomal recessive, inborn error ofpolyunsaturated fatty acids and lysine metabolism, resulting inmitochondrial dysfunction. Affected individuals have a severeencephalopathy with neurologic and metabolic abnormalitiesbeginning in early infancy. Laboratory studies show increasedC10:2 carnitine levels and hyperlysinemia.{ECO:0000269…
3.01792	2.65535	3.01792	4.10434	4.32193	3.89724	FALSE	12		methylation;ubiquinone biosynthetic process	2-decaprenyl-6-methoxy-1,4-benzoquinone methyltransferase activity;2-octaprenyl-6-methoxy-1,4-benzoquinone methylase activity	extrinsic component of mitochondrial inner membrane;mitochondrial matrix;mitochondrion;protein-containing complex	Metabolic pathways;Ubiquinone and other terpenoid-quinone biosynthesis	Ubiquinol biosynthesis	+	MOCK_3MB_MOCK_DMSO	0	15.844	13	4	4	37.1	2.66674	0.0327679	1.21077	7.03278	Master Protein	Q5HYK3	2-methoxy-6-polyprenyl-1,4-benzoquinol methylase, mitochondrial	COQ5
5.1375	5.16189	5.30378	6.0045	6.46923	6.75355	FALSE	5		platelet degranulation;prenylated protein catabolic process;prenylcysteine catabolic process	prenylcysteine oxidase activity	extracellular region;membrane;platelet alpha granule lumen		Platelet degranulation			0	10.979	7	4	4	54.6	2.24003	0.0511208	1.20804	5.38381	Master Protein	Q8NBM8	Prenylcysteine oxidase-like	PCYOX1L
9.82845	9.77446	9.73132	10.6636	10.8394	11.4498	FALSE	X		branched-chain amino acid catabolic process;lipid metabolic process;mitochondrial tRNA 3'-end processing;mitochondrial tRNA 5'-end processing;mitochondrial tRNA methylation;mitochondrial tRNA processing;mitochondrion organization;protein homotetramerization	3-hydroxy-2-methylbutyryl-CoA dehydrogenase activity;3-hydroxyacyl-CoA dehydrogenase activity;cholate 7-alpha-dehydrogenase activity;RNA binding;testosterone dehydrogenase [NAD(P)] activity;tRNA binding	cytoplasm;mitochondrial matrix;mitochondrial ribonuclease P complex;mitochondrion;plasma membrane	Alzheimer disease;Metabolic pathways;Valine, leucine and isoleucine degradation	Branched-chain amino acid catabolism;rRNA processing in the mitochondrion;tRNA modification in the mitochondrion;tRNA processing in the mitochondrion			0	180.694	89	42	16	26.9	2.13423	0.0579447	1.20618	5.0285	Master Protein	Q99714	3-hydroxyacyl-CoA dehydrogenase type-2	HSD17B10	HDS10 mitochondrial disease (HSD10MD) [MIM:300438]: An X-linked multisystemic disorder with highly variable severity. Ageat onset ranges from the neonatal period to early childhood.Features include progressive neurodegeneration, psychomotorretardation, loss of mental and motor skills, seizures,cardiomyopathy, and visual and hearing impairment. Some patientsmanifest lactic acidosis and metabolic a…
6.58045	6.41785	6.36282	7.34607	7.633	7.99887	FALSE	22		biosynthetic process;cellular amino acid metabolic process;L-threonine catabolic process to glycine	glycine C-acetyltransferase activity;pyridoxal phosphate binding	mitochondrial inner membrane;mitochondrion;nuclear speck;nucleoplasm	Glycine, serine and threonine metabolism;Metabolic pathways	Threonine catabolism	+	MOCK_3MB_MOCK_DMSO	0	26.499	17	7	4	45.3	2.41923	0.0425036	1.20561	6.03151	Master Protein	O75600	2-amino-3-ketobutyrate coenzyme A ligase, mitochondrial	GCAT
7.49426	7.43212	7.26209	8.35447	8.56415	8.88478	FALSE	1		fatty acid beta-oxidation;fatty acid biosynthetic process;fatty acid metabolic process	trans-2-enoyl-CoA reductase (NADPH) activity	mitochondrial matrix;mitochondrion;nucleus	Fatty acid biosynthesis;Fatty acid elongation;Fatty acid metabolism;Metabolic pathways	Beta oxidation of decanoyl-CoA to octanoyl-CoA-CoA	+	MOCK_3MB_MOCK_DMSO	0	14.207	12	6	5	40.4	2.68822	0.0320303	1.20498	7.12607	Master Protein	Q9BV79	Enoyl-[acyl-carrier-protein] reductase, mitochondrial	MECR	Dystonia, childhood-onset, with optic atrophy and basalganglia abnormalities (DYTOABG) [MIM:617282]: An autosomalrecessive neurologic disorder characterized by childhood-onsetdystonia, basal ganglia degeneration and optic atrophy withdecreased visual acuity. Dystonia is defined by the presence ofsustained involuntary muscle contraction, often leading toabnormal postures. DYTOABG severity is varia…
4.18587	4.3147	4.27053	5.37851	5.97499	5.03122	FALSE	8		anterograde axonal transport;axonal transport of mitochondrion;cerebral cortex development;hippocampus development;intermediate filament organization;intermediate filament polymerization or depolymerization;locomotion;MAPK cascade;microtubule cytoskeleton organization;negative regulation of neuron apoptotic process;neurofilament bundle assembly;neurofilament cytoskeleton organization;neuromuscula…	identical protein binding;phospholipase binding;protein binding, bridging;protein C-terminus binding;protein domain specific binding;protein heterodimerization activity;Ras guanyl-nucleotide exchange factor activity;structural constituent of cytoskeleton;structural constituent of postsynaptic intermediate filament cytoskeleton	axon;axon cytoplasm;cholinergic synapse;cytoplasm;cytosol;growth cone;myelin sheath;neurofilament;neuromuscular junction;postsynaptic intermediate filament cytoskeleton;presynaptic intermediate filament cytoskeleton;Schaffer collateral - CA1 synapse	Amyotrophic lateral sclerosis (ALS)	CREB phosphorylation through the activation of CaMKII;RAF/MAP kinase cascade;Ras activation upon Ca2+ influx through NMDA receptor;Unblocking of NMDA receptors, glutamate binding and activation			0	17.233	6	24	2	61.5	1.90842	0.0748737	1.20454	4.33024	Master Protein	P07196	Neurofilament light polypeptide	NEFL	Charcot-Marie-Tooth disease 1F (CMT1F) [MIM:607734]: Adominant demyelinating form of Charcot-Marie-Tooth disease, adisorder of the peripheral nervous system, characterized byprogressive weakness and atrophy, initially of the peronealmuscles and later of the distal muscles of the arms. Charcot-Marie-Tooth disease is classified in two main groups on the basisof electrophysiologic properties and his…
8.52121	8.65249	8.63118	9.45183	9.79084	10.1731	FALSE	X		mitochondrial respiratory chain complex I assembly;oxidation-reduction process		integral component of membrane;mitochondrial inner membrane;mitochondrial respiratory chain complex I;mitochondrion	Alzheimer disease;Huntington disease;Metabolic pathways;Non-alcoholic fatty liver disease (NAFLD);Oxidative phosphorylation;Parkinson disease;Retrograde endocannabinoid signaling;Thermogenesis	Complex I biogenesis;Respiratory electron transport	+	MOCK_3MB_MOCK_DMSO	0	29.167	44	10	5	17.3	2.32142	0.0470893	1.20362	5.67054	Master Protein	Q9NX14	NADH dehydrogenase [ubiquinone] 1 beta subcomplex subunit 11, mitochondrial	NDUFB11	Linear skin defects with multiple congenital anomalies 3(LSDMCA3) [MIM:300952]: A disorder characterized by dermal,ocular, neurological and cardiac abnormalities. LSDMCA3 clinicalfeatures include linear skin defects on face and neck at birth,lacrimal duct atresia, myopia, nystagmus, strabismus,cardiomyopathy, axial hypotonia, seizures, corpus callosumagenesis, and dilation of lateral ventricles.{…
3.83794	4.3147	4.20945	5.11686	5.20163	5.65249	FALSE	5		defense response;epidermal growth factor receptor signaling pathway;receptor recycling;signal transduction;viral process		endoplasmic reticulum;integral component of membrane;membrane			+	MOCK_3MB_MOCK_DMSO	0	7.213	6	2	2	32.9	2.26202	0.0496594	1.20296	5.46008	Master Protein	P49069	Calcium signal-modulating cyclophilin ligand	CAMLG
9.94983	9.79279	9.75589	10.7932	11.1605	11.1534	FALSE	16;CHR_HG926_PATCH		aerobic respiration;oxidative phosphorylation;protein processing involved in protein targeting to mitochondrion	metal ion binding;metalloendopeptidase activity;protein-containing complex binding	mitochondrial inner membrane;mitochondrial respiratory chain complex III;mitochondrial respiratory chain complex IV;mitochondrion;myelin sheath;nucleoplasm	Alzheimer disease;Cardiac muscle contraction;Huntington disease;Metabolic pathways;Non-alcoholic fatty liver disease (NAFLD);Oxidative phosphorylation;Parkinson disease;Thermogenesis	Respiratory electron transport	+	MOCK_3MB_MOCK_DMSO	0	148.488	50	44	19	48.4	3.05622	0.0241588	1.20287	8.90594	Master Protein	P22695	Cytochrome b-c1 complex subunit 2, mitochondrial	UQCRC2	Mitochondrial complex III deficiency, nuclear 5 (MC3DN5)[MIM:615160]: A disorder of the mitochondrial respiratory chainresulting in a highly variable phenotype depending on whichtissues are affected. Clinical features include mitochondrialencephalopathy, psychomotor retardation, ataxia, severe failure tothrive, liver dysfunction, renal tubulopathy, muscle weakness andexercise intolerance. {ECO:00…
3.20163	3.29278	2.88753	4.57289	4.70598	3.71149	FALSE	10			oxidoreductase activity						0	7.779	8	3	3	63	1.63922	0.100918	1.20281	3.59059	Master Protein	Q8N2H3	Pyridine nucleotide-disulfide oxidoreductase domain-containing protein 2	PYROXD2
8.74046	8.60474	8.58233	9.69401	9.87621	9.96463	FALSE	11		positive regulation of apoptotic process;protein localization to mitochondrion		integral component of membrane;membrane;mitochondrial inner membrane;mitochondrion;nucleus			+	MOCK_3MB_MOCK_DMSO	0	44.652	38	13	11	33.3	3.67177	0.020048	1.20244	12.8272	Master Protein	Q9Y6C9	Mitochondrial carrier homolog 2	MTCH2
3.81762	3.15381	3.72247	4.27053	4.60288	5.42626	FALSE	X			calcium ion binding	extracellular region;integral component of plasma membrane					0	1.437	3	1	1	24.9	1.3968	0.137799	1.20193	2.99587	Master Protein	O14668	Transmembrane gamma-carboxyglutamic acid protein 1	PRRG1
11.78	11.5922	11.5497	12.6001	12.9646	12.9583	FALSE	2		fatty acid beta-oxidation;response to drug;response to insulin	3-hydroxyacyl-CoA dehydrogenase activity;acetyl-CoA C-acetyltransferase activity;enoyl-CoA hydratase activity;fatty-acyl-CoA binding;long-chain-3-hydroxyacyl-CoA dehydrogenase activity;long-chain-enoyl-CoA hydratase activity;NAD binding;protein-containing complex binding	mitochondrial fatty acid beta-oxidation multienzyme complex;mitochondrial inner membrane;mitochondrial nucleoid;mitochondrion	beta-Alanine metabolism;Butanoate metabolism;Carbon metabolism;Fatty acid degradation;Fatty acid elongation;Fatty acid metabolism;Lysine degradation;Metabolic pathways;Propanoate metabolism;Tryptophan metabolism;Valine, leucine and isoleucine degradation	Acyl chain remodeling of CL;Beta oxidation of decanoyl-CoA to octanoyl-CoA-CoA;Beta oxidation of hexanoyl-CoA to butanoyl-CoA;Beta oxidation of lauroyl-CoA to decanoyl-CoA-CoA;Beta oxidation of myristoyl-CoA to lauroyl-CoA;Beta oxidation of octanoyl-CoA to hexanoyl-CoA;Beta oxidation of palmitoyl-CoA to myristoyl-CoA;mitochondrial fatty acid beta-oxidation of unsaturated fatty acids	+	MOCK_3MB_MOCK_DMSO	0	405.4	63	140	39	82.9	2.99637	0.0241588	1.20035	8.59154	Master Protein	P40939	Trifunctional enzyme subunit alpha, mitochondrial	HADHA	Mitochondrial trifunctional protein deficiency (MTPD)[MIM:609015]: A disease biochemically characterized by loss of allenzyme activities of the mitochondrial trifunctional proteincomplex. Variable clinical manifestations include hypoglycemia,cardiomyopathy, delayed psychomotor development, sensorimotoraxonopathy, generalized weakness, hepatic dysfunction, respiratoryfailure. Sudden infant death m…
3.08746	3.32193	3.51096	4.36457	4.64386	4.51096	FALSE	10		mitochondrial electron transport, NADH to ubiquinone;mitochondrial respiratory chain complex I assembly	NADH dehydrogenase (ubiquinone) activity	endoplasmic reticulum;integral component of membrane;mitochondrial inner membrane;mitochondrial matrix;mitochondrial respiratory chain complex I;mitochondrion	Alzheimer disease;Huntington disease;Metabolic pathways;Non-alcoholic fatty liver disease (NAFLD);Oxidative phosphorylation;Parkinson disease;Retrograde endocannabinoid signaling;Thermogenesis	Complex I biogenesis;Mitochondrial protein import;Respiratory electron transport	+	MOCK_3MB_MOCK_DMSO	0	21.044	25	7	3	21.8	2.91497	0.0256064	1.19968	8.18017	Master Protein	O95169	NADH dehydrogenase [ubiquinone] 1 beta subcomplex subunit 8, mitochondrial	NDUFB8
10.1675	10.0575	10.0154	11.0157	11.1831	11.6382	FALSE	11		acetyl-CoA biosynthetic process;acetyl-CoA catabolic process;adipose tissue development;brain development;branched-chain amino acid catabolic process;coenzyme A biosynthetic process;coenzyme A metabolic process;fatty acid beta-oxidation;isoleucine catabolic process;ketone body biosynthetic process;ketone body catabolic process;ketone body metabolic process;liver development;metanephric proximal c…	acetyl-CoA C-acetyltransferase activity;acetyl-CoA C-acyltransferase activity;carbon-carbon lyase activity;coenzyme binding;enzyme binding;ligase activity, forming carbon-carbon bonds;metal ion binding;protein homodimerization activity	extracellular exosome;mitochondrial matrix;mitochondrion	Butanoate metabolism;Carbon metabolism;Fatty acid degradation;Fatty acid metabolism;Glyoxylate and dicarboxylate metabolism;Lysine degradation;Metabolic pathways;Propanoate metabolism;Pyruvate metabolism;Synthesis and degradation of ketone bodies;Terpenoid backbone biosynthesis;Tryptophan metabolism;Valine, leucine and isoleucine degradation	Branched-chain amino acid catabolism;Synthesis of Ketone Bodies;Utilization of Ketone Bodies	+	MOCK_3MB_MOCK_DMSO	0	196.594	52	49	18	45.2	2.47919	0.0406984	1.19886	6.26216	Master Protein	P24752	Acetyl-CoA acetyltransferase, mitochondrial	ACAT1	3-ketothiolase deficiency (3KTD) [MIM:203750]: Anautosomal recessive inborn error of isoleucine catabolismcharacterized by intermittent ketoacidotic attacks associated withunconsciousness. Some patients die during an attack or arementally retarded. Urinary excretion of 2-methyl-3-hydroxybutyricacid, 2-methylacetoacetic acid, triglylglycine, butanone isincreased. It seems likely that the severity …
8.04111	8.30058	8.33896	8.97384	9.33718	9.96477	FALSE	3		mitochondrial translation;mitochondrial translational elongation;mitochondrial translational termination	structural constituent of ribosome	mitochondrial inner membrane;mitochondrial large ribosomal subunit;mitochondrion		Mitochondrial translation elongation;Mitochondrial translation initiation;Mitochondrial translation termination			0	33.856	28	12	7	29.4	1.77052	0.0866134	1.19838	3.93983	Master Protein	Q9HD33	39S ribosomal protein L47, mitochondrial	MRPL47
7.17393	6.88387	6.86047	7.93369	8.31198	8.25927	FALSE	7		mitochondrial electron transport, NADH to ubiquinone;mitochondrial respiratory chain complex I assembly	NADH dehydrogenase (ubiquinone) activity	mitochondrial inner membrane;mitochondrial respiratory chain complex I	Alzheimer disease;Huntington disease;Metabolic pathways;Non-alcoholic fatty liver disease (NAFLD);Oxidative phosphorylation;Parkinson disease;Retrograde endocannabinoid signaling;Thermogenesis	Complex I biogenesis;Respiratory electron transport	+	MOCK_3MB_MOCK_DMSO	0	24.533	44	8	4	13.5	2.81347	0.0285379	1.19556	7.69223	Master Protein	Q16718	NADH dehydrogenase [ubiquinone] 1 alpha subcomplex subunit 5	NDUFA5
9.7502	9.52003	9.51629	10.5643	10.8878	10.9193	FALSE	18		cardiac muscle tissue development;mitochondrial electron transport, NADH to ubiquinone;mitochondrial respiratory chain complex I assembly;nervous system development	2 iron, 2 sulfur cluster binding;electron transfer activity;metal ion binding;NADH dehydrogenase (ubiquinone) activity;NADH dehydrogenase activity	mitochondrial inner membrane;mitochondrial respiratory chain complex I;mitochondrion;myelin sheath	Alzheimer disease;Huntington disease;Metabolic pathways;Non-alcoholic fatty liver disease (NAFLD);Oxidative phosphorylation;Parkinson disease;Retrograde endocannabinoid signaling;Thermogenesis	Complex I biogenesis;Respiratory electron transport	+	MOCK_3MB_MOCK_DMSO	0	83.523	57	27	14	27.4	3.01783	0.0241588	1.19499	8.7031	Master Protein	P19404	NADH dehydrogenase [ubiquinone] flavoprotein 2, mitochondrial	NDUFV2
6.86419	6.55459	6.81506	7.53605	7.93899	8.34163	FALSE	13		mitochondrial translation;mitochondrial translational elongation;mitochondrial translational termination;translation	structural constituent of ribosome	mitochondrial inner membrane;mitochondrial large ribosomal subunit;mitochondrial ribosome;mitochondrion		Mitochondrial translation elongation;Mitochondrial translation initiation;Mitochondrial translation termination			0	8.484	20	3	2	12.3	2.04606	0.0645608	1.19428	4.74654	Master Protein	Q9BQC6	Ribosomal protein 63, mitochondrial	MRPL57
6.37851	6.30561	6.2384	7.33271	7.4187	7.74819	FALSE	22		cell redox homeostasis;cellular response to oxidative stress;response to oxygen radical	electron transfer activity;flavin adenine dinucleotide binding;thioredoxin-disulfide reductase activity	cytoplasm;cytosol;mitochondrial matrix;mitochondrion	Hepatocellular carcinoma;Pathways in cancer;Selenocompound metabolism	Detoxification of Reactive Oxygen Species	+	MOCK_3MB_MOCK_DMSO	0	51.305	19	11	6	56.5	3.06818	0.0241588	1.19236	8.97005	Master Protein	Q9NNW7	Thioredoxin reductase 2, mitochondrial	TXNRD2	Glucocorticoid deficiency 5 (GCCD5) [MIM:617825]: A formof glucocorticoid deficiency, a rare autosomal recessive disordercharacterized by resistance to ACTH action on the adrenal cortex,adrenal insufficiency and an inability of the adrenal cortex toproduce cortisol. It usually presents in the neonatal period or inearly childhood with episodes of hypoglycemia and other symptomsrelated to cortisol …
8.21626	8.08055	7.95478	9.33293	9.4028	9.08454	FALSE	7		mitochondrion organization;oxidative phosphorylation;positive regulation of high voltage-gated calcium channel activity		mitochondrial outer membrane;mitochondrion			+	MOCK_3MB_MOCK_DMSO	0	38.524	30	13	7	33.7	3.19982	0.0241588	1.18956	9.70419	Master Protein	O75323	Protein NipSnap homolog 2	NIPSNAP2
5.79181	5.46923	5.42962	6.67807	6.96116	6.61324	FALSE			adaptive immune response;antibacterial humoral response;antigen processing and presentation of endogenous peptide antigen via MHC class Ib;antigen processing and presentation of exogenous peptide antigen via MHC class I, TAP-dependent;antigen processing and presentation of exogenous peptide antigen via MHC class I, TAP-independent;antigen processing and presentation of peptide antigen via MHC cla…	beta-2-microglobulin binding;MHC class I protein binding;natural killer cell lectin-like receptor binding;peptide antigen binding;signaling receptor binding;T cell receptor binding	cell surface;early endosome membrane;ER to Golgi transport vesicle membrane;extracellular exosome;Golgi membrane;integral component of lumenal side of endoplasmic reticulum membrane;integral component of membrane;MHC class I protein complex;MHC class Ib protein complex;phagocytic vesicle membrane;plasma membrane;recycling endosome membrane	Allograft rejection;Antigen processing and presentation;Autoimmune thyroid disease;Cell adhesion molecules (CAMs);Cellular senescence;Endocytosis;Epstein-Barr virus infection;Graft-versus-host disease;Herpes simplex virus 1 infection;Human cytomegalovirus infection;Human immunodeficiency virus 1 infection;Human papillomavirus infection;Human T-cell leukemia virus 1 infection;Kaposi sarcoma-associ…	Antigen Presentation: Folding, assembly and peptide loading of class I MHC;DAP12 interactions;DAP12 signaling;Endosomal/Vacuolar pathway;ER-Phagosome pathway;Immunoregulatory interactions between a Lymphoid and a non-Lymphoid cell;Interferon alpha/beta signaling;Interferon gamma signaling	+	MOCK_3MB_MOCK_DMSO	0	33.988	15	10	2	40	2.78818	0.0294257	1.18727	7.57481	Master Protein	P13747	HLA class I histocompatibility antigen, alpha chain E	HLA-E
8.19328	8.02735	8.13904	9.00084	9.40024	9.51885	FALSE	4		regulation of stem cell differentiation		endosome;membrane			+	MOCK_3MB_MOCK_DMSO	0	54.686	33	19	8	27.6	2.71204	0.0315257	1.18675	7.23084	Master Protein	Q9NX40	OCIA domain-containing protein 1	OCIAD1
6.13955	6.10643	6.08321	7.40344	7.38024	7.10224	FALSE	14		iron-sulfur cluster assembly;mitochondrial respiratory chain complex I assembly;mitochondrion morphogenesis	4 iron, 4 sulfur cluster binding;ATP binding;metal ion binding	mitochondrial matrix;mitochondrion;plasma membrane		Complex I biogenesis	+	MOCK_3MB_MOCK_DMSO	0	20.577	20	5	4	34.1	3.56981	0.020048	1.18557	12.0808	Master Protein	Q8TB37	Iron-sulfur protein NUBPL	NUBPL	Mitochondrial complex I deficiency (MT-C1D) [MIM:252010]:A disorder of the mitochondrial respiratory chain that causes awide range of clinical manifestations from lethal neonatal diseaseto adult-onset neurodegenerative disorders. Phenotypes includemacrocephaly with progressive leukodystrophy, non-specificencephalopathy, cardiomyopathy, myopathy, liver disease, Leighsyndrome, Leber hereditary opti…
5.93074	5.53605	5.75489	6.57894	6.83416	7.3637	FALSE	7		mitochondrial translational elongation;mitochondrial translational termination;translation	RNA binding;structural constituent of ribosome	mitochondrial inner membrane;mitochondrial large ribosomal subunit;mitochondrial ribosome;mitochondrion	Ribosome	Mitochondrial translation elongation;Mitochondrial translation initiation;Mitochondrial translation termination			0	22.96	19	3	2	21.4	1.99779	0.0686264	1.18504	4.59733	Master Protein	Q9BYC8	39S ribosomal protein L32, mitochondrial	MRPL32
8.15279	8.0864	8.00225	8.92214	8.93899	9.93428	FALSE	8		ceramide metabolic process;glycosphingolipid metabolic process;neutrophil degranulation	catalytic activity;ceramidase activity;hydrolase activity, acting on carbon-nitrogen (but not peptide) bonds;N-acylsphingosine amidohydrolase activity	extracellular exosome;extracellular region;extracellular space;ficolin-1-rich granule lumen;lysosomal lumen;tertiary granule lumen	Lysosome;Metabolic pathways;Sphingolipid metabolism;Sphingolipid signaling pathway	Glycosphingolipid metabolism;Neutrophil degranulation			0	64.245	32	19	10	44.6	1.60812	0.104496	1.18465	3.51081	Master Protein	Q13510	Acid ceramidase	ASAH1	Farber lipogranulomatosis (FRBRL) [MIM:228000]: Anautosomal recessive lysosomal storage disorder characterized bysubcutaneous lipid-loaded nodules, excruciating pain in the jointsand extremities, and marked accumulation of ceramide in lysosomes.Disease severity is variable. The most severe disease subtype is arare neonatal form with death occurring before 1 year of age.{ECO:0000269|PubMed:1061071…
8.39746	8.23314	8.51649	9.15962	9.50779	10.0334	FALSE	2		mitochondrial translational elongation;mitochondrial translational termination	RNA binding;structural constituent of ribosome	mitochondrial inner membrane;mitochondrial small ribosomal subunit;mitochondrion	Ribosome	Mitochondrial translation elongation;Mitochondrial translation initiation;Mitochondrial translation termination			0	53.878	32	24	15	48	1.9449	0.0718785	1.18458	4.43785	Master Protein	P82675	28S ribosomal protein S5, mitochondrial	MRPS5
5.1416	4.76553	5.24031	5.79701	6.27426	6.62644	FALSE	10		mitochondrial translational elongation;mitochondrial translational termination	RNA binding	cytosol;fibrillar center;mitochondrial inner membrane;mitochondrial ribosome;mitochondrion;nucleoplasm		Mitochondrial translation elongation;Mitochondrial translation initiation;Mitochondrial translation termination			0	5.619	14	1	1	13.5	1.86999	0.0775135	1.18342	4.21885	Master Protein	Q96BP2	Coiled-coil-helix-coiled-coil-helix domain-containing protein 1	CHCHD1
7.97957	8.07735	7.9472	8.93133	8.99464	9.62589	FALSE	16		tricarboxylic acid cycle	acetylpyruvate hydrolase activity;acylpyruvate hydrolase activity;fumarylpyruvate hydrolase activity;metal ion binding;oxaloacetate decarboxylase activity	cytosol;mitochondrial matrix;mitochondrion;nucleoplasm	Metabolic pathways;Tyrosine metabolism	Citric acid cycle (TCA cycle)			0	47.322	49	15	8	24.8	2.20157	0.0534119	1.18258	5.25244	Master Protein	Q6P587	Acylpyruvase FAHD1, mitochondrial	FAHD1
7.22497	7.06286	7.15381	7.89482	8.18239	8.90989	FALSE	10		chromatin maintenance;DNA duplex unwinding;DNA recombination;mitochondrial mRNA catabolic process;mitochondrial mRNA surveillance;mitochondrial ncRNA surveillance;mitochondrial RNA 3'-end processing;mitochondrial RNA surveillance;mitochondrion morphogenesis;negative regulation of apoptotic process;positive regulation of cell growth;positive regulation of mitochondrial RNA catabolic process;RNA ca…	3'-5' RNA helicase activity;ATP binding;ATP-dependent RNA helicase activity;DNA binding;DNA helicase activity;double-stranded RNA binding;helicase activity;protein homodimerization activity;RNA binding	mitochondrial degradosome;mitochondrial matrix;mitochondrial nucleoid;mitochondrion;nucleus					0	47.299	19	14	12	87.9	1.74348	0.0886988	1.18183	3.86619	Master Protein	Q8IYB8	ATP-dependent RNA helicase SUPV3L1, mitochondrial	SUPV3L1
10.3417	10.184	10.1439	11.3494	11.4898	11.3737	FALSE			branched-chain amino acid catabolic process;fatty acid beta-oxidation using acyl-CoA dehydrogenase;leucine catabolic process	flavin adenine dinucleotide binding;isovaleryl-CoA dehydrogenase activity	mitochondrial matrix;mitochondrion	Metabolic pathways;Valine, leucine and isoleucine degradation	Branched-chain amino acid catabolism	+	MOCK_3MB_MOCK_DMSO	0	113.695	47	39	20	46.6	4.03794	0.0152115	1.18108	15.892	Master Protein	P26440	Isovaleryl-CoA dehydrogenase, mitochondrial	IVD	Isovaleric acidemia (IVA) [MIM:243500]: A metabolicdisorder characterized by retarded psychomotor development, apeculiar odor resembling sweaty feet, an aversion to dietaryprotein, and pernicious vomiting, leading to acidosis and coma.The acute neonatal form leads to massive metabolic acidosis fromthe first days of life and rapid death.{ECO:0000269|PubMed:2063866, ECO:0000269|PubMed:22004070,ECO:…
8.43463	7.88325	8.20994	8.99124	9.46923	9.60881	FALSE	17		mitochondrial translational elongation;mitochondrial translational termination;translation	RNA binding;structural constituent of ribosome	mitochondrial inner membrane;mitochondrial large ribosomal subunit;mitochondrion	Ribosome	Mitochondrial translation elongation;Mitochondrial translation initiation;Mitochondrial translation termination			0	24.279	30	6	4	16.1	2.06177	0.063206	1.18049	4.79589	Master Protein	Q9P0M9	39S ribosomal protein L27, mitochondrial	MRPL27
10.6749	10.5046	10.5391	11.509	11.8278	11.92	FALSE	3		apoptotic process;axonal transport of mitochondrion;calcium import into the mitochondrion;cellular response to glucose stimulus;cellular response to hypoxia;cellular response to L-glutamate;cellular senescence;cochlea development;dynamin family protein polymerization involved in mitochondrial fission;GTP metabolic process;inner mitochondrial membrane organization;intracellular distribution of mit…	cardiolipin binding;GTP binding;GTPase activity;kinase binding;magnesium ion binding;microtubule binding;phosphatidic acid binding	axon cytoplasm;cytoplasm;cytosol;dendrite;extrinsic component of mitochondrial inner membrane;integral component of membrane;membrane;mitochondrial crista;mitochondrial inner membrane;mitochondrial intermembrane space;mitochondrial membrane;mitochondrial outer membrane;mitochondrion;nucleoplasm		Regulation of Apoptosis	+	MOCK_3MB_MOCK_DMSO	0	189.625	38	68	36	111.6	3.02521	0.0241588	1.17942	8.74176	Master Protein	O60313	Dynamin-like 120 kDa protein, mitochondrial	OPA1	Optic atrophy 1 (OPA1) [MIM:165500]: A condition thatfeatures progressive visual loss in association with opticatrophy. Atrophy of the optic disk indicates a deficiency in thenumber of nerve fibers which arise in the retina and converge toform the optic disk, optic nerve, optic chiasm and optic tracts.OPA1 is characterized by an insidious onset of visual impairmentin early childhood with moderate…
10.7739	10.6262	10.6069	11.6183	12.0119	11.9148	FALSE	4		calcium export from the mitochondrion;cristae formation;mitochondrial calcium ion homeostasis;mitochondrial calcium ion transmembrane transport;protein hexamerization;protein homooligomerization	calcium ion binding;calcium:proton antiporter activity;ribosome binding	integral component of membrane;mitochondrial inner membrane;mitochondrion		Mitochondrial calcium ion transport	+	MOCK_3MB_MOCK_DMSO	0	225.471	47	78	32	83.3	3.09234	0.0241588	1.17937	9.10081	Master Protein	O95202	Mitochondrial proton/calcium exchanger protein	LETM1
8.48301	8.49705	8.41236	9.22545	9.62425	10.0775	FALSE	10		adenylate cyclase-inhibiting G protein-coupled receptor signaling pathway;cellular response to organic substance;cochlea development;corneocyte development;cornified envelope assembly;epithelial cell differentiation involved in prostate gland development;G protein-coupled receptor signaling pathway;galactosylceramide catabolic process;ganglioside GM1 transport to membrane;glycosphingolipid metabo…	beta-galactosidase activity;enzyme activator activity;G protein-coupled receptor binding;ganglioside GM1 binding;ganglioside GM2 binding;ganglioside GM3 binding;ganglioside GP1c binding;ganglioside GT1b binding;identical protein binding;lipid binding;phospholipid binding;protease binding;protein homodimerization activity	azurophil granule membrane;collagen-containing extracellular matrix;extracellular exosome;extracellular region;extracellular space;intracellular membrane-bounded organelle;lysosomal lumen;lysosomal membrane;lysosome;plasma membrane	Lysosome	G alpha (i) signalling events;Glycosphingolipid metabolism;Neutrophil degranulation;Peptide ligand-binding receptors;Platelet degranulation			0	36.234	13	11	8	58.1	2.05043	0.064261	1.17825	4.76024	Master Protein	P07602	Prosaposin	PSAP	Combined saposin deficiency (CSAPD) [MIM:611721]: Due toabsence of all saposins, leading to a fatal storage disorder withhepatosplenomegaly and severe neurological involvement.{ECO:0000269|PubMed:11309366, ECO:0000269|PubMed:1371116}.Note=The disease is caused by mutations affecting the generepresented in this entry.Metachromatic leukodystrophy due to saposin-B deficiency(MLD-SAPB) [MIM:249900]: …
7.47816	7.21043	7.32733	8.08905	8.50184	8.95971	FALSE	9		apoptotic process;cell cycle;mitochondrial translational elongation;mitochondrial translational termination;translation	RNA binding;structural constituent of ribosome	mitochondrial inner membrane;mitochondrial large ribosomal subunit;mitochondrion;ribonucleoprotein complex		Mitochondrial translation elongation;Mitochondrial translation initiation;Mitochondrial translation termination			0	43.218	63	14	6	15.4	1.95831	0.0709618	1.17823	4.4779	Master Protein	Q8IXM3	39S ribosomal protein L41, mitochondrial	MRPL41
4.47249	4.32912	4.22497	5.21335	5.44294	5.90448	FALSE	3		aging;angiogenesis;brain development;glucose metabolic process;lipid metabolic process;negative regulation of cytokine production involved in inflammatory response;negative regulation of focal adhesion assembly;negative regulation of lipoprotein lipid oxidation;negative regulation of monocyte chemotactic protein-1 production;negative regulation of platelet-derived growth factor receptor signaling…	cholesterol binding;lipid transporter activity	cytoplasm;cytosolic ribosome;dendrite;endoplasmic reticulum;extracellular exosome;extracellular region;extracellular space;neuronal cell body;perinuclear region of cytoplasm		Transport of fatty acids	+	MOCK_3MB_MOCK_DMSO	0	3.167	6	1	1	21.3	2.26376	0.0496594	1.17807	5.46618	Master Protein	P05090	Apolipoprotein D	APOD
7.95245	7.79831	7.85175	8.72042	9.01123	9.39917	FALSE	X		animal organ morphogenesis;cytochrome c-heme linkage;oxidation-reduction process	holocytochrome-c synthase activity;metal ion binding	mitochondrial inner membrane;mitochondrion	Porphyrin and chlorophyll metabolism		+	MOCK_3MB_MOCK_DMSO	0	37.669	42	12	9	30.6	2.36523	0.0447413	1.1761	5.82997	Master Protein	P53701	Cytochrome c-type heme lyase	HCCS	Linear skin defects with multiple congenital anomalies 1(LSDMCA1) [MIM:309801]: A disorder characterized by dermal,ocular, neurological and cardiac abnormalities. LSDMCA1 mainfeatures are unilateral or bilateral microphthalmia, linear skindefects in affected females, and in utero lethality for males.Skin defects are limited to the face and neck, consisting of areasof aplastic skin that heal with …
6.11686	5.98868	6.1918	6.85175	6.90569	8.0677	FALSE	7			hydrolase activity	mitochondrion					0	19.918	19	7	5	34.7	1.36936	0.142277	1.17593	2.93218	Master Protein	Q8NFV4	Protein ABHD11	ABHD11	Note=ABHD11 is located in the Williams-Beuren syndrome(WBS) critical region. WBS results from a hemizygous deletion ofseveral genes on chromosome 7q11.23, thought to arise as aconsequence of unequal crossing over between highly homologouslow-copy repeat sequences flanking the deleted region.
8.72588	8.64024	8.64566	9.53955	9.90057	10.0976	FALSE	MT		ATP synthesis coupled electron transport;lactation;mitochondrial electron transport, cytochrome c to oxygen;positive regulation of ATP biosynthetic process;positive regulation of hydrogen peroxide biosynthetic process;positive regulation of necrotic cell death;response to cold	copper ion binding;cytochrome-c oxidase activity	integral component of membrane;membrane;mitochondrial inner membrane;mitochondrial respiratory chain complex IV;mitochondrion;respiratory chain complex IV	Alzheimer disease;Cardiac muscle contraction;Huntington disease;Metabolic pathways;Non-alcoholic fatty liver disease (NAFLD);Oxidative phosphorylation;Parkinson disease;Thermogenesis	Respiratory electron transport;TP53 Regulates Metabolic Genes	+	MOCK_3MB_MOCK_DMSO	0	43.935	31	18	7	25.5	2.68029	0.0325195	1.17532	7.09152	Master Protein	P00403	Cytochrome c oxidase subunit 2	MT-CO2	Mitochondrial complex IV deficiency (MT-C4D)[MIM:220110]: A disorder of the mitochondrial respiratory chainwith heterogeneous clinical manifestations, ranging from isolatedmyopathy to severe multisystem disease affecting several tissuesand organs. Features include hypertrophic cardiomyopathy,hepatomegaly and liver dysfunction, hypotonia, muscle weakness,exercise intolerance, developmental delay, …
5.4363	5.59991	5.37156	6.4363	6.53605	6.96	FALSE	1		aerobic respiration;mitochondrial electron transport, ubiquinol to cytochrome c;oxidation-reduction process;oxidative phosphorylation	ubiquinol-cytochrome-c reductase activity	mitochondrial inner membrane;mitochondrial respirasome;mitochondrial respiratory chain complex III;mitochondrion	Alzheimer disease;Cardiac muscle contraction;Huntington disease;Metabolic pathways;Non-alcoholic fatty liver disease (NAFLD);Oxidative phosphorylation;Parkinson disease;Thermogenesis	Respiratory electron transport	+	MOCK_3MB_MOCK_DMSO	0	6.212	16	3	2	10.7	2.59748	0.0356764	1.17486	6.73915	Master Protein	P07919	Cytochrome b-c1 complex subunit 6, mitochondrial	UQCRH
5.72247	5.51728	5.56377	6.60881	6.72247	6.99661	FALSE	19		mitochondrial translational elongation;mitochondrial translational termination;mitotic cell cycle arrest;viral process		mitochondrial matrix;mitochondrion;nucleus;ribosome		Mitochondrial translation elongation;Mitochondrial translation initiation;Mitochondrial translation termination	+	MOCK_3MB_MOCK_DMSO	0	15.57	26	7	4	25.4	3.07043	0.0241588	1.17479	8.98215	Master Protein	Q8TAE8	Growth arrest and DNA damage-inducible proteins-interacting protein 1	GADD45GIP1
8.03122	8.09064	8.11322	9.02625	9.33338	9.39532	FALSE	11		mitochondrial electron transport, NADH to ubiquinone;mitochondrial respiratory chain complex I assembly;neutrophil degranulation	NADH dehydrogenase (ubiquinone) activity	azurophil granule membrane;cytoplasm;integral component of membrane;mitochondrial inner membrane;mitochondrial respiratory chain complex I;mitochondrion;plasma membrane	Alzheimer disease;Huntington disease;Metabolic pathways;Non-alcoholic fatty liver disease (NAFLD);Oxidative phosphorylation;Parkinson disease;Retrograde endocannabinoid signaling;Thermogenesis	Complex I biogenesis;Neutrophil degranulation;Respiratory electron transport	+	MOCK_3MB_MOCK_DMSO	0	14.498	29	8	5	14.2	3.25927	0.0232067	1.17329	10.0537	Master Protein	O95298	NADH dehydrogenase [ubiquinone] 1 subunit C2	NDUFC2
4	3.70044	3.60881	4.59694	5.2211	5.00899	FALSE	6				integral component of membrane					0	16.817	19	4	3	44.1	2.23851	0.0511208	1.17259	5.37856	Master Protein	Q9UBU6	Protein FAM8A1	FAM8A1
5.85798	5.76818	5.79181	6.56072	6.91528	7.45779	FALSE	20		mitochondrial respiratory chain complex III assembly;positive regulation of mitochondrial translation		cytoplasmic vesicle;mitochondrial inner membrane					0	13.021	13	5	4	34.6	1.95536	0.0710992	1.17194	4.46908	Master Protein	Q9NVA1	Ubiquinol-cytochrome-c reductase complex assembly factor 1	UQCC1
6.75489	6.63227	6.82909	7.56529	7.83289	8.33316	FALSE	3		mitochondrial translational elongation;mitochondrial translational termination	structural constituent of ribosome	mitochondrial inner membrane;mitochondrion;ribosome		Mitochondrial translation elongation;Mitochondrial translation initiation;Mitochondrial translation termination			0	26.515	38	6	5	20.1	2.13939	0.0576329	1.1717	5.04539	Master Protein	P82663	28S ribosomal protein S25, mitochondrial	MRPS25
10.605	10.4426	10.4981	11.3746	11.7524	11.9332	FALSE	17		animal organ regeneration;cellular response to interleukin-6;DNA biosynthetic process;histone deacetylation;mitochondrial calcium ion transmembrane transport;mitochondrion organization;negative regulation of androgen receptor signaling pathway;negative regulation of apoptotic process;negative regulation of cell growth;negative regulation of cell proliferation;negative regulation of ERK1 and ERK2 …	complement component C3a binding;complement component C3b binding;DNA-binding transcription factor activity, RNA polymerase II-specific;enzyme binding;histone deacetylase binding;protein C-terminus binding;proteinase activated receptor binding;transcription regulatory region DNA binding	cell surface;cytoplasm;early endosome;extracellular exosome;extrinsic component of mitochondrial outer membrane;extrinsic component of presynaptic active zone membrane;GABA-ergic synapse;glutamatergic synapse;integral component of plasma membrane;membrane;mitochondrial crista;mitochondrial inner membrane;mitochondrion;myelin sheath;nucleoplasm;nucleus;plasma membrane;postsynaptic density		Paradoxical activation of RAF signaling by kinase inactive BRAF;Processing of SMDT1;RAF activation;Signaling by moderate kinase activity BRAF mutants;Signaling by RAS mutants	+	MOCK_3MB_MOCK_DMSO	0	139.356	83	61	20	29.8	2.62081	0.0344685	1.17149	6.83685	Master Protein	P35232	Prohibitin	PHB
7.57516	7.39746	7.30195	8.33047	8.6471	8.808	FALSE	19		apoptotic signaling pathway;cellular response to interferon-beta;cellular response to retinoic acid;extrinsic apoptotic signaling pathway;mitochondrial respiratory chain complex I assembly;negative regulation of cell growth;negative regulation of intrinsic apoptotic signaling pathway;negative regulation of transcription, DNA-templated;positive regulation of cysteine-type endopeptidase activity in…	ATP binding;NADH dehydrogenase (ubiquinone) activity;NADH dehydrogenase activity	cytoplasm;integral component of membrane;mitochondrial inner membrane;mitochondrial membrane;mitochondrial respirasome;mitochondrial respiratory chain complex I;mitochondrion;nucleoplasm	Alzheimer disease;Huntington disease;Metabolic pathways;Non-alcoholic fatty liver disease (NAFLD);Oxidative phosphorylation;Parkinson disease;Retrograde endocannabinoid signaling;Thermogenesis	Complex I biogenesis;Respiratory electron transport	+	MOCK_3MB_MOCK_DMSO	0	50.738	44	16	7	16.7	2.71554	0.0315257	1.17033	7.24633	Master Protein	Q9P0J0	NADH dehydrogenase [ubiquinone] 1 alpha subcomplex subunit 13	NDUFA13	Hurthle cell thyroid carcinoma (HCTC) [MIM:607464]: Arare type of thyroid cancer accounting for only about 3-10% of alldifferentiated thyroid cancers. These neoplasms are considered avariant of follicular carcinoma of the thyroid and are referred toas follicular carcinoma, oxyphilic type.{ECO:0000269|PubMed:15841082}. Note=Disease susceptibility isassociated with variations affecting the gene rep…
8.99831	8.88325	8.90809	9.9205	10.1624	10.2172	FALSE	6		fatty acid beta-oxidation using acyl-CoA oxidase;fatty acid catabolic process;protein targeting to peroxisome	dodecenoyl-CoA delta-isomerase activity;fatty-acyl-CoA binding;signaling receptor binding	cytosol;intracellular membrane-bounded organelle;membrane;mitochondrion;nucleoplasm;peroxisomal matrix;peroxisome	Fatty acid degradation;Peroxisome	Beta-oxidation of very long chain fatty acids;Peroxisomal protein import	+	MOCK_3MB_MOCK_DMSO	0	111.112	59	28	17	43.6	3.55643	0.020048	1.17016	11.986	Master Protein	O75521	Enoyl-CoA delta isomerase 2, mitochondrial	ECI2
8.43921	8.296	8.34296	9.09777	9.36348	10.1101	FALSE	17		apoptotic process;blood coagulation, intrinsic pathway;complement activation, classical pathway;immune response;innate immune response;mature ribosome assembly;mRNA processing;negative regulation of defense response to virus;negative regulation of interferon-gamma production;negative regulation of interleukin-12 production;negative regulation of MDA-5 signaling pathway;negative regulation of mRNA…	adrenergic receptor binding;complement component C1q binding;hyaluronic acid binding;kininogen binding;mitochondrial ribosome binding;mRNA binding;protein kinase C binding;transcription corepressor activity;transcription factor binding;translation activator activity	cell surface;cytoplasm;cytosol;extracellular space;GABA-ergic synapse;glutamatergic synapse;membrane;mitochondrial matrix;mitochondrion;nucleolus;nucleus;plasma membrane;presynaptic active zone		Intrinsic Pathway of Fibrin Clot Formation			0	94.268	41	39	7	31.3	1.72109	0.0912295	1.16439	3.80591	Master Protein	Q07021	Complement component 1 Q subcomponent-binding protein, mitochondrial	C1QBP	Combined oxidative phosphorylation deficiency 33(COXPD33) [MIM:617713]: An autosomal recessive disorder caused bymultiple mitochondrial respiratory chain defects and impairedmitochondrial energy metabolism. Clinical manifestations arehighly variable. Affected infants present with cardiomyopathyaccompanied by multisystemic features involving liver, kidney, andbrain. Death in infancy is observed in…
11.7899	11.5998	11.538	12.5255	12.9322	12.96	FALSE	12		angiogenesis;ATP biosynthetic process;cellular response to interleukin-7;cristae formation;generation of precursor metabolites and energy;lipid metabolic process;mitochondrial ATP synthesis coupled proton transport;mitochondrion organization;negative regulation of cell adhesion involved in substrate-bound cell migration;osteoblast differentiation;positive regulation of blood vessel endothelial ce…	angiostatin binding;ATP binding;MHC class I protein binding;proton-transporting ATP synthase activity, rotational mechanism;proton-transporting ATPase activity, rotational mechanism;transmembrane transporter activity;transporter activity	cell surface;extracellular exosome;membrane;mitochondrial matrix;mitochondrial membrane;mitochondrial nucleoid;mitochondrial proton-transporting ATP synthase complex;mitochondrial proton-transporting ATP synthase, catalytic core;mitochondrion;myelin sheath;nucleus;plasma membrane;proton-transporting ATP synthase complex	Alzheimer disease;Huntington disease;Metabolic pathways;Oxidative phosphorylation;Parkinson disease;Thermogenesis	Cristae formation;Formation of ATP by chemiosmotic coupling;Mitochondrial protein import;Transcriptional activation of mitochondrial biogenesis	+	MOCK_3MB_MOCK_DMSO	0	393.692	73	160	27	56.5	2.72546	0.0315257	1.16333	7.29042	Master Protein	P06576	ATP synthase subunit beta, mitochondrial	ATP5F1B
6.30743	6.25927	6.42626	7.29554	7.37678	7.81057	FALSE	2		mitochondrial electron transport, NADH to ubiquinone;mitochondrial respiratory chain complex I assembly	NADH dehydrogenase (ubiquinone) activity	integral component of membrane;mitochondrial inner membrane;mitochondrial respiratory chain complex I	Alzheimer disease;Huntington disease;Metabolic pathways;Non-alcoholic fatty liver disease (NAFLD);Oxidative phosphorylation;Parkinson disease;Retrograde endocannabinoid signaling;Thermogenesis	Complex I biogenesis;Respiratory electron transport	+	MOCK_3MB_MOCK_DMSO	0	11.301	29	7	3	11.4	2.64738	0.0335131	1.16331	6.94959	Master Protein	O43676	NADH dehydrogenase [ubiquinone] 1 beta subcomplex subunit 3	NDUFB3	Mitochondrial complex I deficiency (MT-C1D) [MIM:252010]:A disorder of the mitochondrial respiratory chain that causes awide range of clinical manifestations from lethal neonatal diseaseto adult-onset neurodegenerative disorders. Phenotypes includemacrocephaly with progressive leukodystrophy, non-specificencephalopathy, cardiomyopathy, myopathy, liver disease, Leighsyndrome, Leber hereditary opti…
4.37156	4.0268	4.34341	5.20945	5.11686	5.90448	FALSE	6		phenylalanyl-tRNA aminoacylation;tRNA aminoacylation for protein translation;tRNA processing	ATP binding;phenylalanine-tRNA ligase activity;tRNA binding	cytoplasm;mitochondrial matrix;mitochondrion	Aminoacyl-tRNA biosynthesis	Mitochondrial tRNA aminoacylation			0	17.519	8	5	3	52.3	1.88963	0.0760161	1.16301	4.27551	Master Protein	O95363	Phenylalanine--tRNA ligase, mitochondrial	FARS2	Combined oxidative phosphorylation deficiency 14(COXPD14) [MIM:614946]: A severe multisystemic autosomal recessivedisorder characterized by neonatal onset of global developmentaldelay, refractory seizures, and lactic acidosis. Biochemicalstudies show deficiencies of multiple mitochondrial respiratoryenzymes. {ECO:0000269|PubMed:22499341,ECO:0000269|PubMed:22833457}. Note=The disease is caused bym…
7.76553	7.52121	7.93015	8.58646	8.74651	9.36567	FALSE	1		mitochondrial translation;mitochondrial translational elongation;mitochondrial translational termination;translation	RNA binding;structural constituent of ribosome	mitochondrial inner membrane;mitochondrial small ribosomal subunit;mitochondrion;nucleolus;nucleus	Ribosome	Mitochondrial translation elongation;Mitochondrial translation initiation;Mitochondrial translation termination			0	17.145	21	8	6	29.8	1.92165	0.0734078	1.16059	4.36905	Master Protein	P82914	28S ribosomal protein S15, mitochondrial	MRPS15
9.53877	9.40875	9.44853	10.5213	10.683	10.6685	FALSE	13		succinate metabolic process;succinyl-CoA metabolic process;succinyl-CoA pathway;tricarboxylic acid cycle	ATP binding;magnesium ion binding;succinate-CoA ligase (ADP-forming) activity	extracellular exosome;mitochondrial matrix;mitochondrion;myelin sheath	Carbon metabolism;Citrate cycle (TCA cycle);Metabolic pathways;Propanoate metabolism	Citric acid cycle (TCA cycle)	+	MOCK_3MB_MOCK_DMSO	0	82.388	40	35	19	50.3	4.25136	0.0133496	1.15893	17.9952	Master Protein	Q9P2R7	Succinate--CoA ligase [ADP-forming] subunit beta, mitochondrial	SUCLA2	Mitochondrial DNA depletion syndrome 5 (MTDPS5)[MIM:612073]: A disorder due to mitochondrial dysfunction. It ischaracterized by infantile onset of hypotonia, neurologicdeterioration, a hyperkinetic-dystonic movement disorder, externalophthalmoplegia, deafness, variable renal tubular dysfunction, andmild methylmalonic aciduria in some patients.{ECO:0000269|PubMed:15877282, ECO:0000269|PubMed:17287…
5.94486	5.66959	5.90448	6.70321	6.9472	7.33896	FALSE	15		acrosome reaction;acylglycerol catabolic process;cellular lipid metabolic process;medium-chain fatty acid biosynthetic process;medium-chain fatty acid catabolic process;negative regulation of cell migration;response to progesterone;response to wounding;sperm capacitation;steroid hormone mediated signaling pathway	acylglycerol lipase activity;hormone binding;lipase activity;short-chain carboxylesterase activity;steroid hormone receptor activity	acrosomal vesicle;integral component of membrane;sperm flagellum;sperm plasma membrane			+	MOCK_3MB_MOCK_DMSO	0	9.131	7	4	3	48.3	2.32075	0.0470893	1.15681	5.66811	Master Protein	P08910	Monoacylglycerol lipase ABHD2	ABHD2
8.00955	7.97384	7.99379	9.01792	9.17692	9.24888	FALSE	5		biotin metabolic process;coenzyme A metabolic process;leucine catabolic process;protein heterooligomerization	ATP binding;methylcrotonoyl-CoA carboxylase activity	3-methylcrotonyl-CoA carboxylase complex, mitochondrial;cytosol;methylcrotonoyl-CoA carboxylase complex;mitochondrial matrix;mitochondrion	Metabolic pathways;Valine, leucine and isoleucine degradation	Biotin transport and metabolism;Branched-chain amino acid catabolism;Defective HLCS causes multiple carboxylase deficiency	+	MOCK_3MB_MOCK_DMSO	0	101.192	36	27	17	61.3	4.12759	0.0151495	1.15551	16.7445	Master Protein	Q9HCC0	Methylcrotonoyl-CoA carboxylase beta chain, mitochondrial	MCCC2	3-methylcrotonoyl-CoA carboxylase 2 deficiency (MCC2D)[MIM:210210]: An autosomal recessive disorder of leucinecatabolism. The phenotype is variable, ranging from neonatal onsetwith severe neurological involvement to asymptomatic adults. Thereis a characteristic organic aciduria with massive excretion of 3-hydroxyisovaleric acid and 3-methylcrotonylglycine, usually incombination with a severe seco…
7.37678	7.34074	7.34696	8.1644	8.50064	8.8614	FALSE	11		mitochondrial translation;mitochondrial translational elongation;mitochondrial translational termination	rRNA binding;structural constituent of ribosome	mitochondrial inner membrane;mitochondrial large ribosomal subunit;mitochondrion	Ribosome	Mitochondrial translation elongation;Mitochondrial translation initiation;Mitochondrial translation termination	+	MOCK_3MB_MOCK_DMSO	0	20.164	22	7	5	28.4	2.33663	0.0464491	1.15399	5.72549	Master Protein	Q9NX20	39S ribosomal protein L16, mitochondrial	MRPL16
7.84737	7.75622	7.75087	8.64854	8.89421	9.27123	FALSE	19		fatty acid beta-oxidation using acyl-CoA dehydrogenase;fatty-acyl-CoA biosynthetic process;lysine catabolic process;tryptophan metabolic process	fatty-acyl-CoA binding;flavin adenine dinucleotide binding;glutaryl-CoA dehydrogenase activity	mitochondrial matrix;mitochondrion	Fatty acid degradation;Lysine degradation;Metabolic pathways;Tryptophan metabolism	Lysine catabolism	+	MOCK_3MB_MOCK_DMSO	0	36.971	23	12	8	48.1	2.48249	0.0406984	1.15317	6.27504	Master Protein	Q92947	Glutaryl-CoA dehydrogenase, mitochondrial	GCDH	Glutaric aciduria 1 (GA1) [MIM:231670]: An autosomalrecessive metabolic disorder characterized by progressive dystoniaand athetosis due to gliosis and neuronal loss in the basalganglia. {ECO:0000269|PubMed:14707522,ECO:0000269|PubMed:18775954, ECO:0000269|PubMed:24973495,ECO:0000269|PubMed:8541831, ECO:0000269|PubMed:8900227,ECO:0000269|PubMed:8900228, ECO:0000269|PubMed:9600243}. Note=Thedisease…
5.62059	5.52982	5.53916	6.58346	6.68089	6.88387	FALSE	7		ATP biosynthetic process;cristae formation;mitochondrial ATP synthesis coupled proton transport;proton transmembrane transport	transmembrane transporter activity	integral component of membrane;mitochondrial inner membrane;mitochondrial proton-transporting ATP synthase complex;mitochondrial proton-transporting ATP synthase complex, coupling factor F(o);mitochondrion;nucleus	Metabolic pathways;Oxidative phosphorylation;Thermogenesis	Cristae formation;Formation of ATP by chemiosmotic coupling	+	MOCK_3MB_MOCK_DMSO	0	22.884	26	7	2	10.9	3.61252	0.020048	1.15288	12.3882	Master Protein	P56134	ATP synthase subunit f, mitochondrial	ATP5MF
7.42878	7.43713	7.3505	8.32012	8.71836	8.63481	FALSE	5;CHR_HSCHR5_2_CTG1_1		2-oxoglutarate metabolic process;mitochondrial translational elongation;mitochondrial translational termination;oxidation-reduction process;translation	structural constituent of ribosome	mitochondrial inner membrane;mitochondrial oxoglutarate dehydrogenase complex;mitochondrial small ribosomal subunit;mitochondrion		Mitochondrial translation elongation;Mitochondrial translation initiation;Mitochondrial translation termination	+	MOCK_3MB_MOCK_DMSO	0	30.188	54	10	5	11.5	3.12259	0.0241588	1.1523	9.26702	Master Protein	P82909	28S ribosomal protein S36, mitochondrial	MRPS36
11.0707	10.8252	10.8045	11.7108	12.2113	12.2325	FALSE	10		ATP biosynthetic process;ATP synthesis coupled proton transport;cristae formation;mitochondrial ATP synthesis coupled proton transport;oxidative phosphorylation	proton-transporting ATP synthase activity, rotational mechanism;RNA binding;transmembrane transporter activity	membrane;mitochondrial inner membrane;mitochondrial matrix;mitochondrial proton-transporting ATP synthase complex;mitochondrial proton-transporting ATP synthase complex, catalytic core F(1);mitochondrion;myelin sheath	Alzheimer disease;Huntington disease;Metabolic pathways;Oxidative phosphorylation;Parkinson disease;Thermogenesis	Cristae formation;Formation of ATP by chemiosmotic coupling	+	MOCK_3MB_MOCK_DMSO	0	89.44	37	39	11	33	2.42071	0.0424477	1.15143	6.03713	Master Protein	P36542	ATP synthase subunit gamma, mitochondrial	ATP5F1C
10.1814	10.1461	10.0677	11.0701	11.3039	11.474	FALSE	19		fatty acid beta-oxidation using acyl-CoA dehydrogenase	electron transfer activity	cytosol;mitochondrial matrix;mitochondrion		Protein methylation;Respiratory electron transport	+	MOCK_3MB_MOCK_DMSO	0	87.665	73	36	17	27.8	3.15495	0.0241588	1.15093	9.44789	Master Protein	P38117	Electron transfer flavoprotein subunit beta	ETFB	Glutaric aciduria 2B (GA2B) [MIM:231680]: An autosomalrecessively inherited disorder of fatty acid, amino acid, andcholine metabolism. It is characterized by multiple acyl-CoAdehydrogenase deficiencies resulting in large excretion not onlyof glutaric acid, but also of lactic, ethylmalonic, butyric,isobutyric, 2-methyl-butyric, and isovaleric acids.{ECO:0000269|PubMed:12815589, ECO:0000269|PubMed:…
4.96347	4.59096	4.67807	5.62644	5.92362	6.12722	FALSE	1		actin cytoskeleton organization;actomyosin structure organization;cell cycle;cell division;cortical actin cytoskeleton organization;positive regulation of protein binding;positive regulation of protein localization to cell cortex;protein-containing complex assembly;regulation of cell shape	1-phosphatidylinositol binding;actin binding;calmodulin binding;phosphoprotein binding;protein C-terminus binding;protein N-terminus binding;spectrin binding;structural constituent of cytoskeleton	cell cortex region;cell junction;cortical cytoskeleton;cytoplasmic side of plasma membrane;cytosol;nucleus;plasma membrane;postsynaptic density;protein-containing complex;spectrin-associated cytoskeleton		Neurexins and neuroligins	+	MOCK_3MB_MOCK_DMSO	0	25.884	8	8	4	97	2.47503	0.0409209	1.14826	6.2459	Master Protein	P11171	Protein 4.1	EPB41	Elliptocytosis 1 (EL1) [MIM:611804]: A Rhesus-linked formof hereditary elliptocytosis, a genetically heterogeneous,autosomal dominant hematologic disorder. It is characterized byvariable hemolytic anemia and elliptical or oval red cell shape.{ECO:0000269|PubMed:3467321}. Note=The disease is caused bymutations affecting the gene represented in this entry.
6.3147	6.30925	6.27053	6.86913	7.25644	8.21335	FALSE	22		positive regulation of apoptotic process;protein import into mitochondrial outer membrane;protein insertion into mitochondrial membrane;protein targeting to mitochondrion	protein transmembrane transporter activity	integral component of membrane;membrane;mitochondrial outer membrane;mitochondrial outer membrane translocase complex;mitochondrion		Mitochondrial protein import;Pink/Parkin Mediated Mitophagy			0	59.173	45	12	5	15.5	1.34331	0.14634	1.14815	2.87233	Master Protein	Q9NS69	Mitochondrial import receptor subunit TOM22 homolog	TOMM22
2.94486	2.74416	3.39232	4.30012	4.1127	4.1127	FALSE	16		deoxycytidine metabolic process;DNA biosynthetic process;nucleobase-containing compound metabolic process;pyrimidine nucleoside salvage;thymidine metabolic process	ATP binding;deoxycytidine kinase activity;deoxynucleoside kinase activity;nucleoside kinase activity;thymidine kinase activity	cytoplasm;mitochondrial matrix;mitochondrion	Drug metabolism - other enzymes;Metabolic pathways;Pyrimidine metabolism	Pyrimidine salvage	+	MOCK_3MB_MOCK_DMSO	0	5.697	8	2	2	31	2.3289	0.0468216	1.14806	5.6975	Master Protein	O00142	Thymidine kinase 2, mitochondrial	TK2	some patients have onset in infancy and show arapidly progressive course with early death due to respiratoryfailure, whereas others have later onset of a slowly progressivemyopathy. {ECO:0000269|PubMed:11687801,ECO:0000269|PubMed:12391347, ECO:0000269|PubMed:15639197,ECO:0000269|PubMed:15907288, ECO:0000269|PubMed:25446393}.Note=The disease is caused by mutations affecting the generepresented in …
6.27798	6.2211	6.25927	7.27891	7.55612	7.36545	FALSE	6		positive regulation of mitochondrial translation;translation		mitochondrion			+	MOCK_3MB_MOCK_DMSO	0	21.783	13	7	5	51.6	3.78753	0.0199189	1.14737	13.7283	Master Protein	Q9NWS8	Required for meiotic nuclear division protein 1 homolog	RMND1	Combined oxidative phosphorylation deficiency 11(COXPD11) [MIM:614922]: A severe, multisystemic, autosomalrecessive, disorder characterized by deficiencies of multiplemitochondrial respiratory enzymes leading to neonatal hypotoniaand lactic acidosis. Affected individuals may have respiratoryinsufficiency, foot deformities, or seizures.{ECO:0000269|PubMed:23022098, ECO:0000269|PubMed:23022099,ECO:…
9.11894	9.10171	9.00225	10.0168	10.1361	10.5108	FALSE	1		4-hydroxyproline catabolic process;glyoxylate metabolic process;proline catabolic process;proline catabolic process to glutamate;proline metabolic process	1-pyrroline-5-carboxylate dehydrogenase activity;aldehyde dehydrogenase (NAD) activity;electron transfer activity;identical protein binding	mitochondrial matrix	Alanine, aspartate and glutamate metabolism;Arginine and proline metabolism;Metabolic pathways	Glyoxylate metabolism and glycine degradation;Proline catabolism	+	MOCK_3MB_MOCK_DMSO	0	97.223	40	30	22	61.7	2.76903	0.0302381	1.14692	7.48695	Master Protein	P30038	Delta-1-pyrroline-5-carboxylate dehydrogenase, mitochondrial	ALDH4A1	Hyperprolinemia 2 (HYRPRO2) [MIM:239510]: An inborn errorof proline metabolism resulting in elevated plasma levels ofproline and delta-1-pyrroline-5-carboxylate (P5C). The conditionis considered to be benign, but affected individuals can exhibitneurological manifestations that vary in severity. Clinical signsinclude seizures, intellectual deficit and mild developmentaldelay. {ECO:0000269|PubMed:2…
6.62498	6.57289	6.65249	7.35403	7.60585	8.32643	FALSE	9		mitochondrial translational elongation;mitochondrial translational termination		mitochondrial inner membrane;mitochondrial large ribosomal subunit;mitochondrion		Mitochondrial translation elongation;Mitochondrial translation initiation;Mitochondrial translation termination			0	31.898	59	9	7	18.3	1.76259	0.0873925	1.14532	3.91816	Master Protein	Q8N5N7	39S ribosomal protein L50, mitochondrial	MRPL50
5.00899	4.53605	4.94017	6.08321	6.08534	5.75221	FALSE	1		centrosome localization;fibroblast migration;nuclear envelope organization;nuclear migration along microtubule;protein localization to nuclear envelope	actin filament binding;lamin binding	cytoplasm;integral component of nuclear inner membrane;nuclear envelope;nuclear membrane;spindle pole			+	MOCK_3MB_MOCK_DMSO	0	11.631	6	3	3	72.2	2.46563	0.0409488	1.14519	6.20937	Master Protein	Q5SNT2	Transmembrane protein 201	TMEM201
7.31922	7.18982	7.4822	8.03012	8.49105	8.90147	FALSE	11		optic nerve development		integral component of membrane;mitochondrial inner membrane;mitochondrion					0	17.363	34	9	6	21.5	1.90076	0.0750927	1.1438	4.30786	Master Protein	Q9H061	Transmembrane protein 126A	TMEM126A	Optic atrophy 7 with or without auditory neuropathy(OPA7) [MIM:612989]: A hereditary condition that featuresprogressive visual loss in association with optic atrophy. Atrophyof the optic disk indicates a deficiency in the number of nervefibers which arise in the retina and converge to form the opticdisk, optic nerve, optic chiasm and optic tracts. OPA7 is anautosomal recessive juvenile-onset opti…
9.27961	9.08268	9.19377	9.90117	10.2794	10.8059	FALSE	3		mitochondrial translational elongation;mitochondrial translational termination	structural constituent of ribosome	mitochondrial inner membrane;mitochondrial ribosome;mitochondrial small ribosomal subunit;mitochondrion		Mitochondrial translation elongation;Mitochondrial translation initiation;Mitochondrial translation termination			0	80.651	51	25	15	41.3	1.88402	0.0763973	1.14346	4.25928	Master Protein	P82650	28S ribosomal protein S22, mitochondrial	MRPS22	Combined oxidative phosphorylation deficiency 5 (COXPD5)[MIM:611719]: A mitochondrial disease resulting in severemetabolic acidosis, edema, hypertrophic cardiomyopathy,tubulopathy, and hypotonia. {ECO:0000269|PubMed:17873122}.Note=The disease is caused by mutations affecting the generepresented in this entry.Ovarian dysgenesis 7 (ODG7) [MIM:618117]: A form ofovarian dysgenesis, a disorder charact…
8.86357	8.73877	8.77742	9.68457	9.9901	10.1339	FALSE	11		mitochondrial electron transport, NADH to ubiquinone;mitochondrial respiratory chain complex I assembly;negative regulation of cell growth;negative regulation of intrinsic apoptotic signaling pathway;reactive oxygen species metabolic process;substantia nigra development	electron transfer activity;NADH dehydrogenase (ubiquinone) activity;NADH dehydrogenase activity	mitochondrial matrix;mitochondrial membrane;mitochondrial respiratory chain complex I;mitochondrion;myelin sheath;nuclear body	Alzheimer disease;Huntington disease;Metabolic pathways;Non-alcoholic fatty liver disease (NAFLD);Oxidative phosphorylation;Parkinson disease;Retrograde endocannabinoid signaling;Thermogenesis	Complex I biogenesis;Respiratory electron transport	+	MOCK_3MB_MOCK_DMSO	0	83.282	45	27	12	30.2	2.94125	0.0250268	1.14295	8.31094	Master Protein	O75489	NADH dehydrogenase [ubiquinone] iron-sulfur protein 3, mitochondrial	NDUFS3
8.86666	8.70183	8.83794	9.64043	9.89588	10.2969	FALSE	2		mitochondrial translation;mitochondrial translational elongation;mitochondrial translational termination;regulation of translation	ribosomal small subunit binding;RNA binding;rRNA binding	cytosol;mitochondrial inner membrane;mitochondrion;nucleoplasm;plasma membrane;ribosome		Mitochondrial translation elongation;Mitochondrial translation initiation;Mitochondrial translation termination	+	MOCK_3MB_MOCK_DMSO	0	77.394	26	24	16	78.5	2.35093	0.0455323	1.14226	5.77753	Master Protein	Q96EY7	Pentatricopeptide repeat domain-containing protein 3, mitochondrial	PTCD3
7.42878	7.30561	7.34341	8.41193	8.7502	8.33673	FALSE	7		negative regulation of apoptotic process;negative regulation of intrinsic apoptotic signaling pathway by p53 class mediator;positive regulation of growth rate;regulation of growth	DBD domain binding;p53 binding	endoplasmic reticulum;endoplasmic reticulum membrane;integral component of membrane;mitochondrion			+	MOCK_3MB_MOCK_DMSO	0	39.191	31	9	8	37.5	3.00211	0.0241588	1.14036	8.62124	Master Protein	Q8N2F6	Armadillo repeat-containing protein 10	ARMC10
8.51017	8.50898	8.45697	9.60307	9.89011	9.40109	FALSE	14		cytoskeletal anchoring at nuclear membrane;cytoskeleton organization;establishment of protein localization to membrane;nuclear migration;nucleus localization;regulation of cell shape	actin filament binding	cytoplasm;integral component of membrane;meiotic nuclear membrane microtubule tethering complex;membrane;nuclear envelope;nuclear membrane;nuclear outer membrane;rough endoplasmic reticulum			+	MOCK_3MB_MOCK_DMSO	0	127.467	35	39	31	112.1	2.87195	0.0266176	1.13938	7.97007	Master Protein	Q6ZMZ3	Nesprin-3	SYNE3
4.71149	4.45943	4.7866	5.47573	5.54226	6.35755	FALSE	19;CHR_HG26_PATCH		mitochondrial translation;mitochondrial translational elongation;mitochondrial translational termination;translation	RNA binding;structural constituent of ribosome	mitochondrial inner membrane;mitochondrial ribosome;mitochondrial small ribosomal subunit	Ribosome	Mitochondrial translation elongation;Mitochondrial translation initiation;Mitochondrial translation termination			0	5.829	14	2	2	15.2	1.71677	0.0917027	1.13934	3.79435	Master Protein	O15235	28S ribosomal protein S12, mitochondrial	MRPS12
5.71425	5.40599	5.61471	6.34696	6.63662	7.16591	FALSE	7		mitochondrial translational elongation;mitochondrial translational termination;translation	structural constituent of ribosome	mitochondrial inner membrane;mitochondrial small ribosomal subunit		Mitochondrial translation elongation;Mitochondrial translation initiation;Mitochondrial translation termination			0	11.927	30	3	3	12.6	1.94538	0.0718785	1.13818	4.43929	Master Protein	Q9Y291	28S ribosomal protein S33, mitochondrial	MRPS33
8.59246	8.33494	8.39917	9.22472	9.54323	9.97269	FALSE	1		mitochondrial translational elongation;mitochondrial translational termination	structural constituent of ribosome	mitochondrial inner membrane;mitochondrial large ribosomal subunit;mitochondrion	Ribosome	Mitochondrial translation elongation;Mitochondrial translation initiation;Mitochondrial translation termination			0	31.186	41	12	9	24.9	2.10868	0.0597514	1.13802	4.94549	Master Protein	Q96A35	39S ribosomal protein L24, mitochondrial	MRPL24
7.14873	7.05094	7.15583	7.79831	8.0268	8.93723	FALSE	6		mitochondrial respiratory chain complex I assembly	calmodulin binding	mitochondrial inner membrane;mitochondrial membrane;mitochondrion	Thermogenesis	Complex I biogenesis			0	24.119	42	8	8	20.3	1.50306	0.11872	1.13561	3.24916	Master Protein	Q9P032	NADH dehydrogenase [ubiquinone] 1 alpha subcomplex assembly factor 4	NDUFAF4	Mitochondrial complex I deficiency (MT-C1D) [MIM:252010]:A disorder of the mitochondrial respiratory chain that causes awide range of clinical manifestations from lethal neonatal diseaseto adult-onset neurodegenerative disorders. Phenotypes includemacrocephaly with progressive leukodystrophy, non-specificencephalopathy, cardiomyopathy, myopathy, liver disease, Leighsyndrome, Leber hereditary opti…
9.43734	9.18686	9.34007	10.3237	10.5318	10.5156	FALSE	22		cristae formation;mitochondrial respiratory chain complex assembly;protein import into mitochondrial outer membrane		extracellular exosome;integral component of membrane;mitochondrial outer membrane;mitochondrial sorting and assembly machinery complex;mitochondrion		Cristae formation;Mitochondrial protein import	+	MOCK_3MB_MOCK_DMSO	0	93.854	45	26	17	51.9	3.48378	0.0221518	1.13561	11.4834	Master Protein	Q9Y512	Sorting and assembly machinery component 50 homolog	SAMM50
8.35182	8.13597	7.79636	9.49985	9.6844	8.50343	FALSE	20		apoptotic signaling pathway;cellular response to hypoxia;cellular response to interleukin-1;cellular response to interleukin-6;cyclooxygenase pathway;decidualization;embryo implantation;icosanoid metabolic process;NAD biosynthesis via nicotinamide riboside salvage pathway;negative regulation of inflammatory response;negative regulation of NF-kappaB transcription factor activity;negative regulatio…	heme binding;iron ion binding;monooxygenase activity;oxidoreductase activity, acting on paired donors, with incorporation or reduction of molecular oxygen;prostaglandin-I synthase activity	caveola;endoplasmic reticulum;endoplasmic reticulum membrane;extracellular space;integral component of membrane;nucleus	Arachidonic acid metabolism;Metabolic pathways	Eicosanoids;Nicotinamide salvaging;Sterols are 12-hydroxylated by CYP8B1;Synthesis of bile acids and bile salts via 24-hydroxycholesterol;Synthesis of bile acids and bile salts via 27-hydroxycholesterol;Synthesis of bile acids and bile salts via 7alpha-hydroxycholesterol;Synthesis of Prostaglandins (PG) and Thromboxanes (TX)			0	58.178	31	15	12	57.1	1.32488	0.149063	1.13451	2.83035	Master Protein	Q16647	Prostacyclin synthase	PTGIS	Essential hypertension (EHT) [MIM:145500]: A condition inwhich blood pressure is consistently higher than normal with noidentifiable cause. {ECO:0000269|PubMed:12372404}. Note=Thedisease may be caused by mutations affecting the gene representedin this entry.
10.1839	9.94997	9.95216	10.9091	11.2705	11.3091	FALSE	21		ATP biosynthetic process;cristae formation;mitochondrial ATP synthesis coupled proton transport;proton transmembrane transport	ATPase activity;drug binding;proton-transporting ATP synthase activity, rotational mechanism;transmembrane transporter activity;transporter activity	mitochondrial inner membrane;mitochondrial proton-transporting ATP synthase complex;mitochondrion;nucleus;plasma membrane	Alzheimer disease;Huntington disease;Metabolic pathways;Oxidative phosphorylation;Parkinson disease;Thermogenesis	Cristae formation;Formation of ATP by chemiosmotic coupling	+	MOCK_3MB_MOCK_DMSO	0	85.634	58	32	11	23.3	2.79466	0.029325	1.13423	7.60471	Master Protein	P48047	ATP synthase subunit O, mitochondrial	ATP5PO
4.48543	4.52982	4.45943	5.70874	5.96578	5.20163	FALSE			axon guidance;insulin receptor signaling pathway;MAPK cascade;modulation of chemical synaptic transmission	protein tyrosine phosphatase activity;Ras guanyl-nucleotide exchange factor activity;transmembrane receptor protein tyrosine phosphatase activity	extracellular exosome;integral component of plasma membrane;integral component of synaptic membrane;plasma membrane;receptor complex;Schaffer collateral - CA1 synapse		NCAM signaling for neurite out-growth;RAF/MAP kinase cascade			0	10.75	5	4	4	90.7	2.13456	0.0579447	1.13383	5.02956	Master Protein	P18433	Receptor-type tyrosine-protein phosphatase alpha	PTPRA
8.36063	8.32733	8.20653	9.1814	9.3253	9.78872	FALSE	16		fatty acid beta-oxidation	dodecenoyl-CoA delta-isomerase activity;enoyl-CoA hydratase activity;intramolecular oxidoreductase activity	mitochondrial matrix;mitochondrion	Fatty acid degradation	mitochondrial fatty acid beta-oxidation of unsaturated fatty acids	+	MOCK_3MB_MOCK_DMSO	0	40.628	32	13	7	32.8	2.40944	0.0425246	1.13365	5.99456	Master Protein	P42126	Enoyl-CoA delta isomerase 1, mitochondrial	ECI1
4.71149	5.1127	5.02237	5.85798	5.85549	6.53294	FALSE	9		adult walking behavior;aerobic respiration;cellular iron ion homeostasis;cellular response to hydrogen peroxide;embryo development ending in birth or egg hatching;heme biosynthetic process;ion transport;iron incorporation into metallo-sulfur cluster;iron-sulfur cluster assembly;mitochondrion organization;negative regulation of apoptotic process;negative regulation of multicellular organism growth…	2 iron, 2 sulfur cluster binding;ferric iron binding;ferrous iron binding;ferroxidase activity;iron chaperone activity	cytosol;L-cysteine desulfurase complex;mitochondrial matrix;mitochondrion	Porphyrin and chlorophyll metabolism	Mitochondrial iron-sulfur cluster biogenesis;Mitochondrial protein import			0	6.191	14	3	3	23.1	1.94081	0.0720934	1.13328	4.4257	Master Protein	Q16595	Frataxin, mitochondrial	FXN	Friedreich ataxia (FRDA) [MIM:229300]: Autosomalrecessive, progressive degenerative disease characterized byneurodegeneration and cardiomyopathy it is the most commoninherited ataxia. The disorder is usually manifest beforeadolescence and is generally characterized by incoordination oflimb movements, dysarthria, nystagmus, diminished or absent tendonreflexes, Babinski sign, impairment of position…
9.71905	9.60307	9.67737	10.5628	10.8947	10.941	FALSE	1		ATP biosynthetic process;ATP hydrolysis coupled cation transmembrane transport;ATP synthesis coupled proton transport;cristae formation;mitochondrial ATP synthesis coupled proton transport;substantia nigra development	proton transmembrane transporter activity;transmembrane transporter activity	membrane;mitochondrial inner membrane;mitochondrial matrix;mitochondrial proton-transporting ATP synthase complex;mitochondrial proton-transporting ATP synthase complex, coupling factor F(o);mitochondrion;myelin sheath;nucleoplasm;nucleus	Alzheimer disease;Huntington disease;Metabolic pathways;Oxidative phosphorylation;Parkinson disease;Thermogenesis	Cristae formation;Formation of ATP by chemiosmotic coupling	+	MOCK_3MB_MOCK_DMSO	0	54.406	43	21	10	28.9	3.10135	0.0241588	1.13299	9.15001	Master Protein	P24539	ATP synthase F(0) complex subunit B1, mitochondrial	ATP5PB
4.51096	4.05311	4.65535	5.17393	5.37504	6.06824	FALSE	1		protein transport;vesicle-mediated transport		extracellular exosome;integral component of membrane					0	3.742	6	2	1	17.8	1.59336	0.106385	1.13259	3.47333	Master Protein	O95562	Vesicle transport protein SFT2B	SFT2D2
9.14057	9.04303	9.09751	9.77709	10.0201	10.8797	FALSE	X		cellular response to leukemia inhibitory factor;chromosome segregation;negative regulation of mitochondrial outer membrane permeabilization involved in apoptotic signaling pathway;positive regulation of cell proliferation;regulation of insulin secretion;viral process	adenine transmembrane transporter activity;ATP:ADP antiporter activity;RNA binding;ubiquitin protein ligase binding	integral component of plasma membrane;membrane;membrane raft;mitochondrial inner membrane;mitochondrial nucleoid;mitochondrion;MMXD complex;myelin sheath;nucleus	Calcium signaling pathway;Cellular senescence;cGMP-PKG signaling pathway;Human T-cell leukemia virus 1 infection;Huntington disease;Influenza A;Necroptosis;Parkinson disease	Regulation of insulin secretion;Vpr-mediated induction of apoptosis by mitochondrial outer membrane permeabilization			1	125.53	53	59	8	32.8	1.55306	0.112112	1.13196	3.37223	Master Protein	P05141	ADP/ATP translocase 2	SLC25A5
9.34341	9.15102	9.26936	9.95361	10.2889	10.9168	FALSE	19		ion transport;protein import into mitochondrial matrix;protein targeting to mitochondrion	porin activity;protein transmembrane transporter activity	cytosol;integral component of membrane;integral component of mitochondrial outer membrane;mitochondrial inner membrane;mitochondrial outer membrane;mitochondrial outer membrane translocase complex;mitochondrion;pore complex	Amyotrophic lateral sclerosis (ALS)	Mitochondrial protein import;Pink/Parkin Mediated Mitophagy			0	70.702	33	24	8	37.9	1.76794	0.0868194	1.13182	3.93277	Master Protein	O96008	Mitochondrial import receptor subunit TOM40 homolog	TOMM40
6.52199	6.26303	6.37156	7.43962	7.72315	7.38888	FALSE	4		cellular zinc ion homeostasis;nucleotide-excision repair;positive regulation of transcription by RNA polymerase II;zinc ion transport	cation transmembrane transporter activity;chromatin binding;DNA-binding transcription factor activity;DNA-binding transcription factor activity, RNA polymerase II-specific;nuclear receptor binding;nuclear receptor transcription coactivator activity	cytoplasmic vesicle;cytoskeleton;endoplasmic reticulum;integral component of membrane;nucleus			+	MOCK_3MB_MOCK_DMSO	0	24.238	14	9	8	63.5	3.04054	0.0241588	1.13169	8.82257	Master Protein	Q6PML9	Zinc transporter 9	SLC30A9	Birk-Landau-Perez syndrome (BILAPES) [MIM:617595]: Anautosomal recessive syndrome characterized by early-childhoodonset of different combinations of intellectual disability, muscleweakness, camptocormia, oculomotor apraxia, and nephropathy.{ECO:0000269|PubMed:28334855}. Note=The disease is caused bymutations affecting the gene represented in this entry.
6.56986	6.24031	6.57289	7.29921	7.7046	7.77347	FALSE	3		cardiolipin biosynthetic process;CDP-diacylglycerol biosynthetic process	phosphatidate cytidylyltransferase activity	extrinsic component of mitochondrial inner membrane			+	MOCK_3MB_MOCK_DMSO	0	13.331	9	3	3	51	2.44501	0.0418101	1.1314	6.1298	Master Protein	Q96BW9	Phosphatidate cytidylyltransferase, mitochondrial	TAMM41
3.54844	3.66676	3.37851	4.60881	4.76553	4.60881	FALSE	10		negative regulation of cell aging;positive regulation of mitochondrial fission;protein autoubiquitination;protein localization to mitochondrion;protein polyubiquitination;regulation of mitochondrial fission	GTPase binding;ubiquitin-protein transferase activity;zinc ion binding	endoplasmic reticulum;endoplasmic reticulum membrane;integral component of membrane;membrane;mitochondrial outer membrane;mitochondrion			+	MOCK_3MB_MOCK_DMSO	0	15.643	23	7	5	31.2	3.47967	0.0221518	1.12982	11.4556	Master Protein	Q9NX47	E3 ubiquitin-protein ligase MARCHF5	MARCHF5
7.97613	7.69905	7.75689	8.81186	8.82909	9.18041	FALSE	22;CHR_HSCHR22_2_CTG1;CHR_HSCHR22_3_CTG1;CHR_HSCHR22_4_CTG1		mitochondrial electron transport, NADH to ubiquinone;mitochondrial respiratory chain complex I assembly;response to oxidative stress	NADH dehydrogenase (ubiquinone) activity	mitochondrial inner membrane;mitochondrial membrane;mitochondrial respiratory chain complex I	Alzheimer disease;Huntington disease;Metabolic pathways;Non-alcoholic fatty liver disease (NAFLD);Oxidative phosphorylation;Parkinson disease;Retrograde endocannabinoid signaling;Thermogenesis	Complex I biogenesis;Respiratory electron transport	+	MOCK_3MB_MOCK_DMSO	0	27.912	59	10	7	15.1	2.81461	0.0285379	1.12976	7.69754	Master Protein	P56556	NADH dehydrogenase [ubiquinone] 1 alpha subcomplex subunit 6	NDUFA6
8.73809	8.52748	8.53722	9.30378	9.64079	10.2465	FALSE	12		endoplasmic reticulum mannose trimming;negative regulation of retrograde protein transport, ER to cytosol;protein retention in ER lumen;protein targeting;protein ubiquitination;response to endoplasmic reticulum stress;retrograde protein transport, ER to cytosol;transmembrane transport;ubiquitin-dependent ERAD pathway;ubiquitin-dependent protein catabolic process	carbohydrate binding;protease binding	endoplasmic reticulum;endoplasmic reticulum lumen;endoplasmic reticulum membrane;endoplasmic reticulum quality control compartment;Hrd1p ubiquitin ligase complex	Protein processing in endoplasmic reticulum	ABC-family proteins mediated transport;Defective CFTR causes cystic fibrosis;ER Quality Control Compartment (ERQC);Hedgehog ligand biogenesis;Hh mutants that don't undergo autocatalytic processing are degraded by ERAD			0	83.01	32	23	16	75.5	1.7829	0.0860217	1.12943	3.97387	Master Protein	Q13438	Protein OS-9	OS9
6.97842	6.57894	6.92005	7.59246	7.83289	8.43838	FALSE	7		mitochondrial translation;mitochondrial translational elongation;mitochondrial translational termination	RNA binding;structural constituent of ribosome	mitochondrial inner membrane;mitochondrial small ribosomal subunit		Mitochondrial translation elongation;Mitochondrial translation initiation;Mitochondrial translation termination			0	4.347	10	2	2	19	1.79947	0.0840397	1.12877	4.01971	Master Protein	Q96EL2	28S ribosomal protein S24, mitochondrial	MRPS24
10.5966	10.3793	10.4751	11.4469	11.6233	11.7645	FALSE	12		mammary gland alveolus development;mammary gland branching involved in thelarche;mitochondrial calcium ion transmembrane transport;mitochondrion organization;negative regulation of apoptotic process;negative regulation of DNA-binding transcription factor activity;negative regulation of intracellular estrogen receptor signaling pathway;negative regulation of mammary gland epithelial cell prolifera…	amide binding;estrogen receptor binding;protein C-terminus binding;protein N-terminus binding	cell periphery;cell surface;cytoplasm;mitochondrial inner membrane;mitochondrial outer membrane;mitochondrion;nuclear matrix;nucleus;protein-containing complex		Processing of SMDT1	+	MOCK_3MB_MOCK_DMSO	0	127.636	73	60	22	33.3	3.27242	0.0232067	1.12793	10.1326	Master Protein	Q99623	Prohibitin-2	PHB2
5.97269	5.78398	5.85549	6.80478	6.96809	7.2182	FALSE	20		[2Fe-2S] cluster assembly;iron incorporation into metallo-sulfur cluster;molybdopterin cofactor biosynthetic process;Mo-molybdopterin cofactor biosynthetic process;protein-containing complex assembly;small molecule metabolic process;sulfur amino acid metabolic process	cysteine desulfurase activity;iron-sulfur cluster binding;metal ion binding;protein homodimerization activity;pyridoxal phosphate binding	cytosol;mitochondrial matrix;mitochondrion;nucleoplasm;nucleus	Metabolic pathways;Sulfur relay system;Thiamine metabolism	Mitochondrial iron-sulfur cluster biogenesis;Molybdenum cofactor biosynthesis	+	MOCK_3MB_MOCK_DMSO	0	26.756	22	7	6	50.2	2.98235	0.0241588	1.1263	8.51934	Master Protein	Q9Y697	Cysteine desulfurase, mitochondrial	NFS1
5.45615	5.30378	5.12928	6.11478	5.99774	7.15279	FALSE	17		regulation of translation		mitochondrion;nucleus		Respiratory electron transport;TP53 Regulates Metabolic Genes			0	16.131	14	5	3	32.5	1.38533	0.140129	1.12537	2.96916	Master Protein	Q9BSH4	Translational activator of cytochrome c oxidase 1	TACO1	Leigh syndrome (LS) [MIM:256000]: An early-onsetprogressive neurodegenerative disorder characterized by thepresence of focal, bilateral lesions in one or more areas of thecentral nervous system including the brainstem, thalamus, basalganglia, cerebellum and spinal cord. Clinical features depend onwhich areas of the central nervous system are involved and includesubacute onset of psychomotor retar…
8.34252	8.26491	8.32463	9.17642	9.40024	9.7269	FALSE	2		oxidation-reduction process;retinol metabolic process	all-trans-retinol 13,14-reductase activity;oxidoreductase activity	endoplasmic reticulum membrane;membrane;nuclear membrane;nuclear outer membrane	Retinol metabolism	Retinoid metabolism and transport	+	MOCK_3MB_MOCK_DMSO	0	52.832	24	18	13	66.8	2.64907	0.0335131	1.12383	6.95683	Master Protein	Q6NUM9	All-trans-retinol 13,14-reductase	RETSAT
5.94251	5.89966	5.88753	6.57743	6.83542	7.68299	FALSE	6		cellular amino acid metabolic process;response to toxic substance;xenobiotic metabolic process	alpha-amino-acid esterase activity	mitochondrial outer membrane;mitochondrion		Phase I - Functionalization of compounds			0	9.788	19	5	5	32.5	1.54649	0.112801	1.12205	3.3559	Master Protein	Q86WA6	Valacyclovir hydrolase	BPHL
6.61765	6.80349	6.75756	7.78398	7.59991	8.15937	FALSE	16		glutamyl-tRNA aminoacylation;tRNA aminoacylation for mitochondrial protein translation	ATP binding;glutamate-tRNA ligase activity;glutamate-tRNA(Gln) ligase activity;tRNA binding;zinc ion binding	mitochondrial matrix;mitochondrion	Aminoacyl-tRNA biosynthesis;Metabolic pathways;Porphyrin and chlorophyll metabolism	Mitochondrial tRNA aminoacylation	+	MOCK_3MB_MOCK_DMSO	0	43.458	19	10	8	58.7	2.52698	0.0390248	1.12152	6.45125	Master Protein	Q5JPH6	Probable glutamate--tRNA ligase, mitochondrial	EARS2	Combined oxidative phosphorylation deficiency 12(COXPD12) [MIM:614924]: An autosomal recessive, mitochondrial,neurologic disorder characterized by onset in infancy of hypotoniaand delayed psychomotor development, or early developmentalregression, associated with T2-weighted hyperintensities in thedeep cerebral white matter, brainstem, and cerebellar whitematter. Serum lactate is increased due to …
6.50938	6.93546	6.87529	7.99944	7.99435	7.6886	FALSE	18		L-ascorbic acid metabolic process;response to cadmium ion	aldo-keto reductase (NADP) activity;cytochrome-c oxidase activity;enzyme binding;heme binding;metal ion binding	cytosol;endoplasmic reticulum membrane;integral component of membrane;intracellular membrane-bounded organelle;membrane;mitochondrial outer membrane		Vitamin C (ascorbate) metabolism	+	MOCK_3MB_MOCK_DMSO	0	21.961	43	8	4	15.3	2.57923	0.0366409	1.12075	6.6636	Master Protein	P00167	Cytochrome b5	CYB5A	Methemoglobinemia and ambiguous genitalia (METAG)[MIM:250790]: An autosomal recessive disorder characterized by sexsteroid deficiency but normal glucocorticoid and mineralocorticoidreserve, male undermasculinization, absent or disturbed pubertaldevelopment, decreased levels of erythrocyte cytochrome B5, andexcessive amounts of methemoglobin in blood cells resulting incyanosis and hypoxia. {ECO:00…
6.54844	6.44956	6.36632	7.52826	7.5744	7.62059	FALSE	9		iron-sulfur cluster assembly;protein maturation by iron-sulfur cluster transfer;small molecule metabolic process	2 iron, 2 sulfur cluster binding;metal ion binding;structural molecule activity	mitochondrial matrix;mitochondrion		Mitochondrial iron-sulfur cluster biogenesis	+	MOCK_3MB_MOCK_DMSO	0	16.821	38	4	4	14.2	4.34276	0.0126981	1.11964	18.9771	Master Protein	Q9BUE6	Iron-sulfur cluster assembly 1 homolog, mitochondrial	ISCA1	Multiple mitochondrial dysfunctions syndrome 5 (MMDS5)[MIM:617613]: An autosomal recessive, severe disordercharacterized by early onset neurological deterioration, seizures,cerebral and cerebellar leukodystrophy, dysmyelination, corticalmigrational abnormalities, lactic acidosis and early demise.{ECO:0000269|PubMed:28356563}. Note=The disease is caused bymutations affecting the gene represented i…
9.19155	8.95623	8.90899	10.148	10.417	9.84596	FALSE	3		cell migration;cellular response to interferon-gamma;cellular response to interleukin-1;cellular response to interleukin-12;extracellular matrix organization;integrin-mediated signaling pathway;leukocyte migration;monocyte extravasation;negative regulation of Fc-gamma receptor signaling pathway involved in phagocytosis;neutrophil degranulation;opsonization;positive regulation of cell proliferatio…	cell-cell adhesion mediator activity;protein binding involved in heterotypic cell-cell adhesion;thrombospondin receptor activity	cell surface;extracellular exosome;integral component of plasma membrane;plasma membrane;specific granule membrane;tertiary granule membrane	ECM-receptor interaction	Cell surface interactions at the vascular wall;Integrin cell surface interactions;Neutrophil degranulation;Signal regulatory protein family interactions	+	MOCK_3MB_MOCK_DMSO	0	21.688	13	13	5	35.2	2.4082	0.0425246	1.11805	5.98988	Master Protein	Q08722	Leukocyte surface antigen CD47	CD47
3.926	3.98185	3.87774	4.76022	5.05311	5.32553	FALSE	17		mitochondrial respiratory chain complex III assembly;mitotic cytokinesis;oxidation-reduction process		centrosome;midbody;mitochondrial inner membrane;mitochondrion;respirasome			+	MOCK_3MB_MOCK_DMSO	0	12.722	11	4	4	42.4	2.59635	0.0356764	1.11776	6.73449	Master Protein	Q6DKK2	Tetratricopeptide repeat protein 19, mitochondrial	TTC19	Mitochondrial complex III deficiency, nuclear 2 (MC3DN2)[MIM:615157]: A disorder of the mitochondrial respiratory chainresulting in a highly variable phenotype depending on whichtissues are affected. Clinical features include mitochondrialencephalopathy, psychomotor retardation, ataxia, severe failure tothrive, liver dysfunction, renal tubulopathy, muscle weakness andexercise intolerance. {ECO:00…
9.72877	9.59619	9.62242	10.5221	10.8793	10.8985	FALSE	18		axonogenesis;calcium import into the mitochondrion;cristae formation;mitochondrial calcium ion homeostasis;mitochondrial calcium ion transmembrane transport;mitochondrial fusion;mitochondrial protein processing;muscle fiber development;myelination;nerve development;neuromuscular junction development;protein autoprocessing;protein processing;proteolysis;regulation of multicellular organism growth;…	ATP binding;metalloendopeptidase activity;metallopeptidase activity;unfolded protein binding;zinc ion binding	m-AAA complex;mitochondrial inner membrane;mitochondrion		Processing of SMDT1	+	MOCK_3MB_MOCK_DMSO	0	146.59	41	44	31	88.5	3.01096	0.0241588	1.11751	8.66725	Master Protein	Q9Y4W6	AFG3-like protein 2	AFG3L2	Spinocerebellar ataxia 28 (SCA28) [MIM:610246]:Spinocerebellar ataxia is a clinically and geneticallyheterogeneous group of cerebellar disorders. Patients showprogressive incoordination of gait and often poor coordination ofhands, speech and eye movements, due to degeneration of thecerebellum with variable involvement of the brainstem and spinalcord. SCA28 is an autosomal dominant cerebellar atax…
7.49426	7.32373	7.3345	8.55075	8.94866	8.0045	FALSE	X				integral component of membrane;mitochondrial outer membrane					0	47.682	31	16	11	49.2	1.79295	0.0849729	1.11714	4.00162	Master Protein	Q9P291	Armadillo repeat-containing X-linked protein 1	ARMCX1
8.1416	8.09276	8.02735	9.22135	9.37721	9.01262	FALSE	22		sensory perception of pain	neurotransmitter binding	mitochondrion;synaptic membrane			+	MOCK_3MB_MOCK_DMSO	2	45.231	43	15	9	33.3	3.26495	0.0232067	1.11649	10.0877	Master Protein	Q9BPW8	Protein NipSnap homolog 1	NIPSNAP1
7.87958	7.87652	7.83226	8.5988	8.83637	9.49665	FALSE	5		cell proliferation;mitochondrial translational elongation;mitochondrial translational termination;positive regulation of mitochondrial translation	mitochondrial ribosome binding;rRNA binding;tRNA binding	cytoplasm;mitochondrial inner membrane;mitochondrial small ribosomal subunit;mitochondrion		Mitochondrial translation elongation;Mitochondrial translation initiation;Mitochondrial translation termination			0	63.056	25	18	8	47.6	1.84327	0.0798796	1.11449	4.14263	Master Protein	Q92552	28S ribosomal protein S27, mitochondrial	MRPS27
8.45656	8.26209	8.20065	9.15987	9.65374	9.44791	FALSE	X		cristae formation;platelet degranulation		extracellular region;MICOS complex;mitochondrion;platelet alpha granule lumen		Cristae formation;Platelet degranulation	+	MOCK_3MB_MOCK_DMSO	0	66.959	52	17	10	29.1	2.62359	0.0343418	1.11407	6.84857	Master Protein	Q6UXV4	MICOS complex subunit MIC27	APOOL
7.07146	6.91767	6.89239	7.72928	7.99322	8.49745	FALSE	6		mitochondrial translational elongation;mitochondrial translational termination		mitochondrial inner membrane;mitochondrial small ribosomal subunit	Ribosome	Mitochondrial translation elongation;Mitochondrial translation initiation;Mitochondrial translation termination			0	45.847	40	14	8	23	2.0608	0.063261	1.11281	4.79282	Master Protein	P82664	28S ribosomal protein S10, mitochondrial	MRPS10
7.507	7.31379	7.30104	8.1814	8.64854	8.62461	FALSE	22		mitochondrial electron transport, ubiquinol to cytochrome c	2 iron, 2 sulfur cluster binding;metal ion binding;ubiquinol-cytochrome-c reductase activity	mitochondrial respiratory chain complex III;mitochondrion			+	MOCK_3MB_MOCK_DMSO	0	33.942	25	10	5	30.8	2.58757	0.0360378	1.11091	6.69806	Master Protein	P0C7P4	Putative cytochrome b-c1 complex subunit Rieske-like protein 1	UQCRFS1P1
10.3435	10.2548	10.2194	11.4055	11.6782	11.0537	FALSE	1;CHR_HSCHR1_6_CTG3		ATP transport;cellular response to calcium ion;cellular response to oxidative stress;mitochondrial transport;regulation of cell death	ATP transmembrane transporter activity;calcium ion binding	integral component of membrane;mitochondrial inner membrane;mitochondrion			+	MOCK_3MB_MOCK_DMSO	0	144.79	52	51	23	53.3	2.41019	0.0425246	1.10653	5.99737	Master Protein	Q6NUK1	Calcium-binding mitochondrial carrier protein SCaMC-1	SLC25A24	Fontaine progeroid syndrome (FPS) [MIM:612289]: Anautosomal dominant progeroid disorder characterized by prenataland postnatal growth retardation, decreased subcutaneous fattissue, wrinkled skin, an aged appearance since birth, an abnormalscalp hair pattern, sparse hair, hypoplastic distal phalanges withhypoplastic nails, a widely open anterior fontanel, facialdysmorphisms, and craniosynostosis. …
9.54767	9.36085	9.3199	10.4423	10.6716	10.434	FALSE	18		cellular response to hypoxia;cholesterol biosynthetic process;fatty acid beta-oxidation;negative regulation of mitochondrial membrane permeability involved in apoptotic process;negative regulation of mitochondrial outer membrane permeabilization involved in apoptotic signaling pathway	acetyl-CoA C-acetyltransferase activity;acetyl-CoA C-acyltransferase activity;RNA binding	mitochondrial matrix;mitochondrion	Fatty acid degradation;Fatty acid elongation;Fatty acid metabolism;Metabolic pathways;Valine, leucine and isoleucine degradation	Mitochondrial Fatty Acid Beta-Oxidation	+	MOCK_3MB_MOCK_DMSO	0	191.758	71	47	20	41.9	3.34228	0.0225037	1.10651	10.5616	Master Protein	P42765	3-ketoacyl-CoA thiolase, mitochondrial	ACAA2
7.87344	7.86542	7.78202	8.69453	9.19722	8.94661	FALSE	8		mitochondrial electron transport, NADH to ubiquinone;mitochondrial respiratory chain complex I assembly;sensory perception of sound	NADH dehydrogenase (ubiquinone) activity	mitochondrial inner membrane;mitochondrial respiratory chain complex I;mitochondrion	Alzheimer disease;Huntington disease;Metabolic pathways;Non-alcoholic fatty liver disease (NAFLD);Oxidative phosphorylation;Parkinson disease;Retrograde endocannabinoid signaling;Thermogenesis	Complex I biogenesis;Respiratory electron transport	+	MOCK_3MB_MOCK_DMSO	0	32.399	37	12	6	21.8	2.7654	0.0303902	1.10583	7.47041	Master Protein	Q9Y6M9	NADH dehydrogenase [ubiquinone] 1 beta subcomplex subunit 9	NDUFB9
7.72588	7.39232	7.47249	8.46066	8.84015	8.60733	FALSE	1		mitochondrial electron transport, NADH to ubiquinone;mitochondrial respiratory chain complex I assembly	NADH dehydrogenase (ubiquinone) activity	mitochondrial inner membrane;mitochondrial intermembrane space;mitochondrial respiratory chain complex I;mitochondrion	Alzheimer disease;Huntington disease;Metabolic pathways;Non-alcoholic fatty liver disease (NAFLD);Oxidative phosphorylation;Parkinson disease;Retrograde endocannabinoid signaling;Thermogenesis	Complex I biogenesis;Respiratory electron transport	+	MOCK_3MB_MOCK_DMSO	0	15.104	21	4	2	12.5	2.75056	0.0305809	1.10582	7.40306	Master Protein	O43920	NADH dehydrogenase [ubiquinone] iron-sulfur protein 5	NDUFS5
8.51333	8.33002	8.42375	9.15254	9.46984	9.96203	FALSE	8		cellular response to leukemia inhibitory factor;mitochondrial translational elongation;mitochondrial translational termination	RNA binding;structural constituent of ribosome	mitochondrial inner membrane;mitochondrial large ribosomal subunit;mitochondrion	Ribosome	Mitochondrial translation elongation;Mitochondrial translation initiation;Mitochondrial translation termination			0	49.414	47	17	12	33.4	1.99255	0.0686652	1.10577	4.58135	Master Protein	Q9P015	39S ribosomal protein L15, mitochondrial	MRPL15
3.37851	3.36457	3.10434	3.98185	4.42626	4.75489	FALSE	14		mitochondrial respiratory chain complex IV assembly		integral component of mitochondrial inner membrane	Thermogenesis	Respiratory electron transport;TP53 Regulates Metabolic Genes			0	3.374	8	1	1	12.3	1.99352	0.0686296	1.10519	4.58432	Master Protein	Q9P0S2	Cytochrome c oxidase assembly protein COX16 homolog, mitochondrial	COX16
10.1066	9.90177	9.84266	10.8245	11.2264	11.1123	FALSE	7		cristae formation;inner mitochondrial membrane organization;mitochondrial fusion;negative regulation of transcription by RNA polymerase II	DNA-binding transcription repressor activity, RNA polymerase II-specific;phosphatase binding;protein-containing complex scaffold activity	cytoplasm;extracellular exosome;MICOS complex;mitochondrial inner membrane;mitochondrion;nucleus		Cristae formation;Mitochondrial protein import	+	MOCK_3MB_MOCK_DMSO	0	70.113	49	34	14	26.1	2.80978	0.0286094	1.10407	7.67497	Master Protein	Q9NX63	MICOS complex subunit MIC19	CHCHD3
8.54458	8.49785	8.39017	9.57611	9.70736	9.45656	FALSE	9				cytosol;mitochondrion;nucleus			+	MOCK_3MB_MOCK_DMSO	0	52.318	55	18	11	28.4	3.67773	0.020048	1.10248	12.8722	Master Protein	Q9UFN0	Protein NipSnap homolog 3A	NIPSNAP3A
8.18388	7.97671	8.0493	8.83036	9.15279	9.53391	FALSE	22		anatomical structure morphogenesis;mitochondrial translational elongation;mitochondrial translational termination	RNA binding	mitochondrial inner membrane;mitochondrial large ribosomal subunit;mitochondrial ribosome;mitochondrion;nucleus		Mitochondrial translation elongation;Mitochondrial translation initiation;Mitochondrial translation termination			0	29.706	31	8	6	24.5	2.18454	0.054214	1.10239	5.19506	Master Protein	Q9NQ50	39S ribosomal protein L40, mitochondrial	MRPL40
10.144	9.9211	10.0509	10.7556	11.1014	11.5608	FALSE	16		generation of precursor metabolites and energy;mitochondrial electron transport, cytochrome c to oxygen;response to nutrient	cytochrome-c oxidase activity	membrane;mitochondrial inner membrane;mitochondrial respiratory chain complex IV;mitochondrion;nucleus	Alzheimer disease;Cardiac muscle contraction;Huntington disease;Metabolic pathways;Non-alcoholic fatty liver disease (NAFLD);Oxidative phosphorylation;Parkinson disease;Thermogenesis	Respiratory electron transport;TP53 Regulates Metabolic Genes			0	72.915	47	33	9	19.6	1.98156	0.0698041	1.10059	4.54795	Master Protein	P13073	Cytochrome c oxidase subunit 4 isoform 1, mitochondrial	COX4I1
10.1482	9.88387	9.99081	10.9415	11.1522	11.2229	FALSE	8		adenine transport;behavioral fear response;learning;neuron-neuron synaptic transmission;regulation of cilium assembly	nucleotide binding;porin activity;voltage-gated anion channel activity	extracellular exosome;mitochondrial outer membrane;mitochondrion;nucleus;pore complex	Calcium signaling pathway;Cellular senescence;cGMP-PKG signaling pathway;Cholesterol metabolism;Ferroptosis;Hepatitis B;Human T-cell leukemia virus 1 infection;Huntington disease;Necroptosis;NOD-like receptor signaling pathway;Parkinson disease;Viral carcinogenesis	Mitochondrial calcium ion transport;Ub-specific processing proteases	+	MOCK_3MB_MOCK_DMSO	0	108.225	52	37	11	30.6	3.18444	0.0241588	1.09787	9.61564	Master Protein	Q9Y277	Voltage-dependent anion-selective channel protein 3	VDAC3
7.02459	6.86666	6.96116	7.91229	8.04385	8.18982	FALSE			lactation;protein transport		integral component of membrane;mitochondrial sorting and assembly machinery complex		Cristae formation;Mitochondrial protein import	+	MOCK_3MB_MOCK_DMSO	0	53.573	20	14	9	51.4	3.54237	0.020048	1.09785	11.8871	Master Protein	Q13505	Metaxin-1	MTX1
8.82782	8.47897	8.53955	9.36392	9.57516	10.1997	FALSE	3		genitalia development;protein folding;protein import into mitochondrial matrix;protein targeting to mitochondrion;visual perception	ATPase activator activity	integral component of membrane;mitochondrial inner membrane;mitochondrion;PAM complex, Tim23 associated import motor;protein-containing complex		Mitochondrial protein import			0	24.864	53	12	7	12.5	1.79955	0.0840397	1.09747	4.01993	Master Protein	Q96DA6	Mitochondrial import inner membrane translocase subunit TIM14	DNAJC19	3-methylglutaconic aciduria 5 (MGA5) [MIM:610198]: Anautosomal recessive disorder characterized by early-onset dilatedcardiomyopathy, growth failure, cerebellar ataxia causingsignificant motor delays, testicular dysgenesis, growth failureand significant increases in urine organic acids, particularly 3-methylglutaconic acid and 3-methylglutaric acid.{ECO:0000269|PubMed:16055927}. Note=The disease …
6.65964	6.60881	6.77215	7.83352	8.0433	7.45615	FALSE	8		cardiac ventricle development;regulation of cardiac conduction		integral component of membrane;intercalated disc;mitochondrial inner membrane;plasma membrane			+	MOCK_3MB_MOCK_DMSO	0	23.107	23	7	5	25.5	2.45041	0.0416589	1.09746	6.15055	Master Protein	Q6PI78	Transmembrane protein 65	TMEM65	Note=Defects in TMEM65 may cause a mitochondrial disordercharacterized by a complex encephalomyopathic phenotype. Clinicalfeatures includ microcephaly, dysmorphic features, psychomotorregression, hypotonia, growth retardation, lactic acidosis,intractable seizures, dyskenetics movements, withoutcardiomyopathy (PubMed:28295037). {ECO:0000269|PubMed:28295037}.
3.93546	4.1127	4.2555	4.78136	5.2555	5.55766	FALSE	7		brain development;regulation of mitochondrial ATP synthesis coupled proton transport		mitochondrial inner membrane					0	8.28	17	4	3	25.9	1.96332	0.0708357	1.09695	4.49292	Master Protein	Q96LL9	DnaJ homolog subfamily C member 30, mitochondrial	DNAJC30	Note=DNAJC30 is located in the Williams-Beuren syndrome(WBS) critical region (PubMed:12073013, PubMed:30318146). WBSresults from a hemizygous deletion of several genes on chromosome7q11.23 thought to arise as a consequence of unequal crossing overbetween highly homologous low-copy repeat sequences flanking thedeleted region (PubMed:30318146). WBS is an autosomal dominantdisorder characterized by …
9.47147	9.3921	9.3966	10.3064	10.5017	10.7416	FALSE	3		long-chain fatty acid metabolic process;medium-chain fatty acid metabolic process;mitochondrial respiratory chain complex I assembly	fatty-acyl-CoA binding;flavin adenine dinucleotide binding;long-chain-acyl-CoA dehydrogenase activity;medium-chain-acyl-CoA dehydrogenase activity;very-long-chain-acyl-CoA dehydrogenase activity	dendrite;mitochondrial inner membrane;mitochondrial membrane;mitochondrion;nucleus		Complex I biogenesis	+	MOCK_3MB_MOCK_DMSO	0	106.051	34	35	22	68.7	2.9858	0.0241588	1.0965	8.53707	Master Protein	Q9H845	Complex I assembly factor ACAD9, mitochondrial	ACAD9	Acyl-CoA dehydrogenase family, member 9, deficiency(ACAD9 deficiency) [MIM:611126]: An autosomal recessive metabolicdisorder associated with mitochondrial complex I deficiency,resulting in multisystemic and variable manifestations. Clinicalfeatures include infantile onset of acute metabolic acidosis,Reye-like episodes (brain edema and vomiting that may rapidlyprogress to seizures, coma and death)…
8.72928	8.63662	8.54612	9.4816	9.71751	9.99124	FALSE	1		angiogenesis;erythrocyte differentiation;generation of precursor metabolites and energy;heme biosynthetic process;mitochondrial depolarization;negative regulation of ATPase activity;negative regulation of endothelial cell proliferation;negative regulation of hydrolase activity;positive regulation of autophagy of mitochondrion in response to mitochondrial depolarization;positive regulation of mito…	angiostatin binding;ATPase binding;ATPase inhibitor activity;calmodulin binding;enzyme binding;enzyme inhibitor activity;mitochondrial proton-transporting ATP synthase complex binding;protein homodimerization activity	cell surface;mitochondrion			+	MOCK_3MB_MOCK_DMSO	0	20.735	25	14	5	12.2	2.65549	0.0333603	1.09277	6.98433	Master Protein	Q9UII2	ATPase inhibitor, mitochondrial	ATP5IF1
12.4009	12.1717	12.1584	13.0145	13.4463	13.5431	FALSE	18		ATP biosynthetic process;ATP metabolic process;ATP synthesis coupled proton transport;cristae formation;electron transport chain;lipid metabolic process;mitochondrial ATP synthesis coupled proton transport;negative regulation of endothelial cell proliferation;positive regulation of blood vessel endothelial cell migration;response to oxidative stress	ADP binding;angiostatin binding;ATP binding;MHC class I protein binding;proton-transporting ATP synthase activity, rotational mechanism;RNA binding;transmembrane transporter activity	extracellular exosome;membrane;mitochondrial inner membrane;mitochondrial matrix;mitochondrial proton-transporting ATP synthase complex;mitochondrial proton-transporting ATP synthase complex, catalytic core F(1);mitochondrion;myelin sheath;plasma membrane;proton-transporting ATP synthase complex	Alzheimer disease;Huntington disease;Metabolic pathways;Oxidative phosphorylation;Parkinson disease;Thermogenesis	Cristae formation;Formation of ATP by chemiosmotic coupling;Mitochondrial protein import	+	MOCK_3MB_MOCK_DMSO	0	297.575	64	161	38	59.7	2.42219	0.0424477	1.09098	6.04273	Master Protein	P25705	ATP synthase subunit alpha, mitochondrial	ATP5F1A	Combined oxidative phosphorylation deficiency 22(COXPD22) [MIM:616045]: A mitochondrial disorder characterized byintrauterine growth retardation, microcephaly, hypotonia,pulmonary hypertension, failure to thrive, encephalopathy, andheart failure. {ECO:0000269|PubMed:23596069}. Note=The disease iscaused by mutations affecting the gene represented in this entry.Mitochondrial complex V deficiency, n…
8.13853	7.92362	7.96694	8.70908	9.17867	9.4079	FALSE	2		mitochondrial translational elongation;mitochondrial translational termination	structural constituent of ribosome	mitochondrial inner membrane;mitochondrial large ribosomal subunit;mitochondrion	Ribosome	Mitochondrial translation elongation;Mitochondrial translation initiation;Mitochondrial translation termination			0	14.723	29	5	4	18.5	2.13887	0.0576329	1.08885	5.04369	Master Protein	Q8TCC3	39S ribosomal protein L30, mitochondrial	MRPL30
10.3213	10.2959	10.2574	11.396	11.5378	11.206	FALSE	15		hydrogen sulfide metabolic process;sulfide oxidation, using sulfide:quinone oxidoreductase	FAD binding;quinone binding;sulfide:quinone oxidoreductase activity	mitochondrial inner membrane	Metabolic pathways;Sulfur metabolism	Sulfide oxidation to sulfate	+	MOCK_3MB_MOCK_DMSO	0	151.5	59	44	25	49.9	3.42913	0.0225037	1.08841	11.1187	Master Protein	Q9Y6N5	Sulfide:quinone oxidoreductase, mitochondrial	SQOR
9.91379	9.97842	9.8662	10.7384	10.9284	11.3547	FALSE	4		diphosphate metabolic process;phosphate-containing compound metabolic process;regulation of mitochondrial membrane potential;tRNA aminoacylation for protein translation	inorganic diphosphatase activity;magnesium ion binding;protein serine/threonine phosphatase activity	mitochondrial matrix	Oxidative phosphorylation	Mitochondrial tRNA aminoacylation;Pyrophosphate hydrolysis	+	MOCK_3MB_MOCK_DMSO	0	81.924	53	32	16	37.9	2.37787	0.0440657	1.08769	5.87661	Master Protein	Q9H2U2	Inorganic pyrophosphatase 2, mitochondrial	PPA2	Sudden cardiac failure, alcohol-induced (SCFAI)[MIM:617223]: An autosomal recessive disease characterized bysudden death due to unexpected cardiac arrest following ingestionof small amounts of alcohol. {ECO:0000269|PubMed:27523597}.Note=The disease is caused by mutations affecting the generepresented in this entry.Sudden cardiac failure, infantile (SCFI) [MIM:617222]: Adisease characterized by su…
6.6865	6.53761	6.60437	7.38024	7.66605	8.04494	FALSE	6		mitochondrial translation;mitochondrial translational elongation;mitochondrial translational termination;translation	small ribosomal subunit rRNA binding;structural constituent of ribosome	mitochondrial inner membrane;mitochondrial large ribosomal subunit;mitochondrial small ribosomal subunit;mitochondrion	Ribosome	Mitochondrial translation elongation;Mitochondrial translation initiation;Mitochondrial translation termination	+	MOCK_3MB_MOCK_DMSO	0	6.074	13	3	3	22.2	2.27722	0.0487939	1.08759	5.51335	Master Protein	Q9NVS2	39S ribosomal protein S18a, mitochondrial	MRPS18A
11.0666	10.8804	10.8531	11.7926	12.0801	12.1839	FALSE	7		2-oxoglutarate metabolic process;aging;cell redox homeostasis;dihydrolipoamide metabolic process;gastrulation;histone succinylation;lipoate metabolic process;mitochondrial acetyl-CoA biosynthetic process from pyruvate;mitochondrial electron transport, NADH to ubiquinone;proteolysis;regulation of membrane potential;sperm capacitation	dihydrolipoyl dehydrogenase activity;electron transfer activity;flavin adenine dinucleotide binding;lipoamide binding;NAD binding	acrosomal matrix;mitochondrial matrix;mitochondrion;motile cilium;myelin sheath;nucleoplasm;nucleus;oxoglutarate dehydrogenase complex;pyruvate dehydrogenase complex	Carbon metabolism;Citrate cycle (TCA cycle);Glycine, serine and threonine metabolism;Glycolysis / Gluconeogenesis;Glyoxylate and dicarboxylate metabolism;Lysine degradation;Metabolic pathways;Propanoate metabolism;Pyruvate metabolism;Tryptophan metabolism;Valine, leucine and isoleucine degradation	Branched-chain amino acid catabolism;Citric acid cycle (TCA cycle);Glycine degradation;Glyoxylate metabolism and glycine degradation;Lysine catabolism;Pyruvate metabolism;Regulation of pyruvate dehydrogenase (PDH) complex;Signaling by Retinoic Acid	+	MOCK_3MB_MOCK_DMSO	0	157.661	48	60	21	54.1	2.88771	0.0262572	1.08549	8.04644	Master Protein	P09622	Dihydrolipoyl dehydrogenase, mitochondrial	DLD	Dihydrolipoamide dehydrogenase deficiency (DLDD)[MIM:246900]: An autosomal recessive metabolic disordercharacterized biochemically by a combined deficiency of thebranched-chain alpha-keto acid dehydrogenase complex (BCKDC),pyruvate dehydrogenase complex (PDC), and alpha-ketoglutaratedehydrogenase complex (KGDC). Clinically, affected individualshave lactic acidosis and neurologic deterioration due…
6.06609	6.08958	6	6.89724	7.25927	7.25267	FALSE	10		generation of precursor metabolites and energy;glycolytic process;hematopoietic progenitor cell differentiation;tricarboxylic acid cycle	oxoglutarate dehydrogenase (succinyl-transferring) activity;thiamine pyrophosphate binding	cytosol;mitochondrial matrix;mitochondrion;oxoglutarate dehydrogenase complex	Lysine degradation;Metabolic pathways;Tryptophan metabolism	Glyoxylate metabolism and glycine degradation	+	MOCK_3MB_MOCK_DMSO	0	17.653	7	6	6	103	3.04546	0.0241588	1.0845	8.84865	Master Protein	Q96HY7	Probable 2-oxoglutarate dehydrogenase E1 component DHKTD1, mitochondrial	DHTKD1	Charcot-Marie-Tooth disease 2Q (CMT2Q) [MIM:615025]: Anaxonal form of Charcot-Marie-Tooth disease, a disorder of theperipheral nervous system, characterized by progressive weaknessand atrophy, initially of the peroneal muscles and later of thedistal muscles of the arms. Charcot-Marie-Tooth disease isclassified in two main groups on the basis of electrophysiologicproperties and histopathology: pri…
7.97728	7.824	7.91648	8.65714	8.9678	9.34385	FALSE	5		mitochondrial translational elongation;mitochondrial translational termination;ribosome assembly	RNA binding;structural constituent of ribosome	large ribosomal subunit;mitochondrial inner membrane;mitochondrial large ribosomal subunit;mitochondrion	Ribosome	Mitochondrial translation elongation;Mitochondrial translation initiation;Mitochondrial translation termination			0	34.235	37	11	7	23.6	2.22316	0.0522636	1.08368	5.32584	Master Protein	Q9NWU5	39S ribosomal protein L22, mitochondrial	MRPL22
5.87774	5.63807	5.63517	6.47411	6.82018	7.10224	FALSE	16		mitochondrial translational elongation;mitochondrial translational termination;translation	RNA binding;structural constituent of ribosome	cytosol;mitochondrial inner membrane;mitochondrial large ribosomal subunit;mitochondrial ribosome;mitochondrion	Ribosome	Mitochondrial translation elongation;Mitochondrial translation initiation;Mitochondrial translation termination	+	MOCK_3MB_MOCK_DMSO	0	33.843	37	11	8	30.1	2.25815	0.0498598	1.08185	5.4466	Master Protein	Q13084	39S ribosomal protein L28, mitochondrial	MRPL28
10.1263	10.0657	9.99138	10.9111	11.2065	11.3063	FALSE	17		ATP biosynthetic process;ATP hydrolysis coupled cation transmembrane transport;ATP synthesis coupled proton transport;cristae formation;mitochondrial ATP synthesis coupled proton transport	proton transmembrane transporter activity;transmembrane transporter activity	mitochondrial inner membrane;mitochondrial proton-transporting ATP synthase complex;mitochondrial proton-transporting ATP synthase, stator stalk;mitochondrion;myelin sheath;nucleoplasm	Alzheimer disease;Huntington disease;Metabolic pathways;Oxidative phosphorylation;Parkinson disease;Thermogenesis	Cristae formation;Formation of ATP by chemiosmotic coupling	+	MOCK_3MB_MOCK_DMSO	0	95.438	69	38	10	18.5	3.00717	0.0241588	1.08017	8.64751	Master Protein	O75947	ATP synthase subunit d, mitochondrial	ATP5PD
10.7025	10.3541	10.3805	11.3683	11.6184	11.6904	FALSE	10		anion transport;binding of sperm to zona pellucida;negative regulation of intrinsic apoptotic signaling pathway;negative regulation of protein polymerization	nucleotide binding;porin activity;voltage-gated anion channel activity	acrosomal vesicle;membrane raft;mitochondrial nucleoid;mitochondrial outer membrane;mitochondrion;myelin sheath;nucleus;pore complex;synaptic vesicle	Calcium signaling pathway;Cellular senescence;cGMP-PKG signaling pathway;Cholesterol metabolism;Ferroptosis;Human T-cell leukemia virus 1 infection;Huntington disease;Necroptosis;NOD-like receptor signaling pathway;Parkinson disease	Mitochondrial calcium ion transport;Ub-specific processing proteases	+	MOCK_3MB_MOCK_DMSO	0	136.682	63	48	14	31.5	2.72078	0.0315257	1.08	7.26957	Master Protein	P45880	Voltage-dependent anion-selective channel protein 2	VDAC2
7.03232	6.99322	6.92244	7.74819	8.06501	8.37374	FALSE	17		mitochondrial translational elongation;mitochondrial translational termination	aminoacyl-tRNA hydrolase activity;translation release factor activity, codon nonspecific	mitochondrial inner membrane;mitochondrial large ribosomal subunit;mitochondrial matrix;mitochondrion		Mitochondrial translation elongation;Mitochondrial translation initiation;Mitochondrial translation termination	+	MOCK_3MB_MOCK_DMSO	0	20.996	23	7	5	23.6	2.38042	0.0438939	1.07965	5.88609	Master Protein	Q14197	Peptidyl-tRNA hydrolase ICT1, mitochondrial	MRPL58
6.36282	6.32553	6.22304	7.20261	7.41616	7.5306	FALSE	16		cellular homeostasis;mitochondrial outer membrane permeabilization;mitochondrion organization;mitochondrion transport along microtubule;regulation of mitochondrion organization;regulation of small GTPase mediated signal transduction;Rho protein signal transduction	calcium ion binding;GTP binding;GTPase activity	cytosol;integral component of mitochondrial outer membrane;membrane;plasma membrane	Mitophagy - animal	Rho GTPase cycle	+	MOCK_3MB_MOCK_DMSO	1	44.875	18	10	7	68.1	3.29977	0.0231843	1.07933	10.2985	Master Protein	Q8IXI1	Mitochondrial Rho GTPase 2	RHOT2
8.20848	8.11166	8.05962	8.77149	9.06366	9.78234	FALSE	11		carnitine metabolic process;carnitine shuttle;cellular response to fatty acid;circadian rhythm;eating behavior;epithelial cell differentiation;fatty acid beta-oxidation;glucose metabolic process;long-chain fatty acid metabolic process;positive regulation of fatty acid beta-oxidation;protein homooligomerization;regulation of insulin secretion;regulation of lipid metabolic process;response to drug;…	carnitine O-palmitoyltransferase activity;identical protein binding;palmitoleoyltransferase activity	integral component of mitochondrial outer membrane;membrane;mitochondrial outer membrane;mitochondrion	Adipocytokine signaling pathway;AMPK signaling pathway;Fatty acid degradation;Fatty acid metabolism;Glucagon signaling pathway;Insulin resistance;PPAR signaling pathway;Thermogenesis	Import of palmitoyl-CoA into the mitochondrial matrix;PPARA activates gene expression;RORA activates gene expression;Signaling by Retinoic Acid			0	83.638	27	25	18	88.3	1.62583	0.102374	1.07925	3.5561	Master Protein	P50416	Carnitine O-palmitoyltransferase 1, liver isoform	CPT1A	Carnitine palmitoyltransferase 1A deficiency (CPT1AD)[MIM:255120]: Rare autosomal recessive metabolic disorder of long-chain fatty acid oxidation characterized by severe episodes ofhypoketotic hypoglycemia usually occurring after fasting orillness. Onset is in infancy or early childhood.{ECO:0000269|PubMed:11350182, ECO:0000269|PubMed:11441142,ECO:0000269|PubMed:12111367, ECO:0000269|PubMed:12189…
5.60881	5.34696	5.47897	6.70598	6.96116	6.00225	FALSE	11		cellular protein metabolic process;G protein-coupled receptor signaling pathway;platelet degranulation;post-translational protein modification	DNA binding;heparin binding;identical protein binding;serine-type endopeptidase inhibitor activity;transition metal ion binding	endoplasmic reticulum lumen;extracellular exosome;integral component of membrane;membrane;nucleus;plasma membrane;platelet alpha granule membrane		Platelet degranulation;Post-translational protein phosphorylation;Regulation of Insulin-like Growth Factor (IGF) transport and uptake by Insulin-like Growth Factor Binding Proteins (IGFBPs)			0	5.015	2	3	1	86.9	1.6568	0.098674	1.07822	3.63616	Master Protein	Q06481	Amyloid-like protein 2	APLP2
5.04002	5.19377	5.12515	6.14364	6.38543	6.06393	FALSE	12		nitrate assimilation;sulfide oxidation, using sulfide:quinone oxidoreductase;sulfur compound metabolic process	heme binding;molybdenum ion binding;molybdopterin cofactor binding;sulfite oxidase activity	mitochondrial intermembrane space;mitochondrial matrix;mitochondrion	Metabolic pathways;Sulfur metabolism	Sulfide oxidation to sulfate	+	MOCK_3MB_MOCK_DMSO	0	20.206	17	6	6	60.2	3.27229	0.0232067	1.07802	10.1318	Master Protein	P51687	Sulfite oxidase, mitochondrial	SUOX	Sulfite oxidase deficiency, isolated (ISOD) [MIM:272300]:A life-threatening, autosomal recessive neurometabolic disordercharacterized by severe neurological impairment. Classic ISODmanifests in the first few hours to days of life and ischaracterized by intractable seizures, feeding difficulties,rapidly progressive encephalopathy, microcephaly, and profoundintellectual disability. Children usually…
7.45861	7.32733	7.34252	8.33271	8.60474	8.42333	FALSE	1		apoptotic process;blastocyst formation;blood coagulation;camera-type eye morphogenesis;macroautophagy;mitochondrial fusion;mitochondrial membrane organization;mitochondrion localization;negative regulation of Ras protein signal transduction;negative regulation of smooth muscle cell proliferation;parkin-mediated stimulation of mitophagy in response to mitochondrial depolarization;positive regulati…	GTP binding;GTPase activity;ubiquitin protein ligase binding	cytosol;integral component of membrane;intrinsic component of mitochondrial outer membrane;microtubule cytoskeleton;mitochondrial outer membrane;mitochondrion	Mitophagy - animal;NOD-like receptor signaling pathway	Factors involved in megakaryocyte development and platelet production;Pink/Parkin Mediated Mitophagy	+	MOCK_3MB_MOCK_DMSO	0	55.647	20	18	12	86.3	3.55284	0.020048	1.07744	11.9606	Master Protein	O95140	Mitofusin-2	MFN2	Charcot-Marie-Tooth disease 2A2B (CMT2A2B) [MIM:617087]:An axonal form of Charcot-Marie-Tooth disease, a disorder of theperipheral nervous system, characterized by progressive weaknessand atrophy, initially of the peroneal muscles and later of thedistal muscles of the arms. Charcot-Marie-Tooth disease isclassified in two main groups on the basis of electrophysiologicproperties and histopathology:…
4.37156	4.20945	3.96347	5.34696	5.62059	4.80735	FALSE	9		multicellular organism development	signaling receptor binding	collagen-containing extracellular matrix;extracellular exosome;extracellular space					0	11.983	8	4	3	57.1	1.80565	0.0833511	1.0768	4.0369	Master Protein	Q9UKU9	Angiopoietin-related protein 2	ANGPTL2
10.5511	10.4367	10.3137	11.069	11.2172	12.2373	FALSE			cellular response to dexamethasone stimulus;cellular response to glucose stimulus;cellular response to insulin stimulus;gluconeogenesis;glycerol biosynthetic process from pyruvate;hepatocyte differentiation;propionate catabolic process;pyruvate metabolic process;response to lipid;response to starvation	GTP binding;manganese ion binding;phosphoenolpyruvate carboxykinase (GTP) activity;phosphoenolpyruvate carboxykinase activity	cytosol;mitochondrial matrix;mitochondrion	Adipocytokine signaling pathway;AMPK signaling pathway;Citrate cycle (TCA cycle);FoxO signaling pathway;Glucagon signaling pathway;Glycolysis / Gluconeogenesis;Insulin resistance;Insulin signaling pathway;Metabolic pathways;PI3K-Akt signaling pathway;PPAR signaling pathway;Proximal tubule bicarbonate reclamation;Pyruvate metabolism	Gluconeogenesis			0	224.777	59	71	35	70.7	1.34445	0.146334	1.074	2.87493	Master Protein	Q16822	Phosphoenolpyruvate carboxykinase [GTP], mitochondrial	PCK2	Mitochondrial phosphoenolpyruvate carboxykinasedeficiency (M-PEPCKD) [MIM:261650]: Metabolic disorder resultingfrom impaired gluconeogenesis. It is a rare disease with less than10 cases reported in the literature. Clinical characteristicsinclude hypotonia, hepatomegaly, failure to thrive, lacticacidosis and hypoglycemia. Autopsy reveals fatty infiltration ofboth the liver and kidneys. The disorde…
9.69296	9.55363	9.55631	10.477	10.7623	10.7816	FALSE	11		cellular respiration;mitochondrial ATP synthesis coupled electron transport;mitochondrial electron transport, NADH to ubiquinone;mitochondrial respiratory chain complex I assembly	4 iron, 4 sulfur cluster binding;FMN binding;metal ion binding;NAD binding;NADH dehydrogenase (ubiquinone) activity	cytosol;mitochondrial inner membrane;mitochondrial respiratory chain complex I;mitochondrion	Alzheimer disease;Huntington disease;Metabolic pathways;Non-alcoholic fatty liver disease (NAFLD);Oxidative phosphorylation;Parkinson disease;Retrograde endocannabinoid signaling;Thermogenesis	Complex I biogenesis;Respiratory electron transport	+	MOCK_3MB_MOCK_DMSO	0	77.823	47	26	16	50.8	3.22835	0.0236301	1.07268	9.87045	Master Protein	P49821	NADH dehydrogenase [ubiquinone] flavoprotein 1, mitochondrial	NDUFV1	Leigh syndrome (LS) [MIM:256000]: An early-onsetprogressive neurodegenerative disorder characterized by thepresence of focal, bilateral lesions in one or more areas of thecentral nervous system including the brainstem, thalamus, basalganglia, cerebellum and spinal cord. Clinical features depend onwhich areas of the central nervous system are involved and includesubacute onset of psychomotor retar…
7.15381	7.0433	7.08852	7.96924	8.13134	8.39618	FALSE	1		cerebellum morphogenesis;ether lipid biosynthetic process;fatty acid metabolic process;membrane organization;paranodal junction assembly;phosphatidic acid biosynthetic process;phospholipid biosynthetic process;protein targeting to peroxisome;response to drug;response to fatty acid;response to nutrient;response to starvation;synapse assembly	glycerone-phosphate O-acyltransferase activity;palmitoyl-CoA hydrolase activity;signaling receptor binding	cytosol;membrane;mitochondrial membrane;peroxisomal matrix;peroxisomal membrane;peroxisome	Glycerophospholipid metabolism;Peroxisome	Peroxisomal protein import;Plasmalogen biosynthesis;Synthesis of PA	+	MOCK_3MB_MOCK_DMSO	0	46.44	17	10	9	77.1	2.94505	0.0250268	1.07038	8.33002	Master Protein	O15228	Dihydroxyacetone phosphate acyltransferase	GNPAT	Rhizomelic chondrodysplasia punctata 2 (RCDP2)[MIM:222765]: A form of rhizomelic chondrodysplasia punctata, adisease characterized by severely disturbed endochondral boneformation, rhizomelic shortening of femur and humerus, vertebraldisorders, dwarfism, cataract, cutaneous lesions, facialdysmorphism, and severe mental retardation with spasticity.{ECO:0000269|PubMed:11152660, ECO:0000269|PubMed:2…
9.48502	9.38306	9.34651	10.2366	10.5395	10.6484	FALSE	2;CHR_HG2233_PATCH		mitochondrial electron transport, NADH to ubiquinone;mitochondrial respiratory chain complex I assembly	NADH dehydrogenase (ubiquinone) activity	cytoplasm;mitochondrial inner membrane;mitochondrial matrix;mitochondrial respiratory chain complex I;mitochondrion;myelin sheath	Alzheimer disease;Huntington disease;Metabolic pathways;Non-alcoholic fatty liver disease (NAFLD);Oxidative phosphorylation;Parkinson disease;Retrograde endocannabinoid signaling;Thermogenesis	Complex I biogenesis;Respiratory electron transport	+	MOCK_3MB_MOCK_DMSO	0	69.604	27	21	11	40.7	2.92531	0.0252723	1.07	8.23141	Master Protein	O95299	NADH dehydrogenase [ubiquinone] 1 alpha subcomplex subunit 10, mitochondrial	NDUFA10	Leigh syndrome (LS) [MIM:256000]: An early-onsetprogressive neurodegenerative disorder characterized by thepresence of focal, bilateral lesions in one or more areas of thecentral nervous system including the brainstem, thalamus, basalganglia, cerebellum and spinal cord. Clinical features depend onwhich areas of the central nervous system are involved and includesubacute onset of psychomotor retar…
11.0629	10.8852	10.749	11.6835	12.0906	12.1318	FALSE	4		amyloid-beta clearance by transcytosis;extracellular negative regulation of signal transduction;negative regulation of amyloid-beta clearance;negative regulation of cell death;negative regulation of protein binding;negative regulation of receptor internalization;negative regulation of very-low-density lipoprotein particle clearance;positive regulation of amyloid-beta clearance;regulation of recep…	amyloid-beta binding;heparin binding;lipase binding;low-density lipoprotein particle receptor binding;receptor antagonist activity;signaling receptor binding;very-low-density lipoprotein particle receptor binding	cell surface;cis-Golgi network;endoplasmic reticulum;endoplasmic reticulum-Golgi intermediate compartment;endosome;endosome lumen;extracellular region;Golgi apparatus;Golgi lumen;plasma membrane;rough endoplasmic reticulum lumen	Cholesterol metabolism		+	MOCK_3MB_MOCK_DMSO	0	138.767	57	60	24	41.4	2.49151	0.0406984	1.0696	6.31045	Master Protein	P30533	Alpha-2-macroglobulin receptor-associated protein	LRPAP1	Myopia 23, autosomal recessive (MYP23) [MIM:615431]: Arefractive error of the eye, in which parallel rays from a distantobject come to focus in front of the retina, vision being betterfor near objects than for far. {ECO:0000269|PubMed:23830514}.Note=The disease is caused by mutations affecting the generepresented in this entry.
3.29278	3.18587	3.47249	4.37156	4.12102	4.66676	FALSE	4		androgen biosynthetic process;dolichol biosynthetic process;dolichol metabolic process;dolichol-linked oligosaccharide biosynthetic process;dolichyl diphosphate biosynthetic process;polyprenol catabolic process	3-oxo-5-alpha-steroid 4-dehydrogenase activity;cholestenone 5-alpha-reductase activity;oxidoreductase activity, acting on the CH-CH group of donors, NAD or NADP as acceptor;polyprenol reductase activity	endoplasmic reticulum;endoplasmic reticulum membrane;integral component of membrane	N-Glycan biosynthesis;Steroid hormone biosynthesis	Androgen biosynthesis;Defective SRD5A3 causes SRD5A3-CDG (CDG-1q) and KHRZ;Synthesis of Dolichyl-phosphate	+	MOCK_3MB_MOCK_DMSO	0	1.622	2	1	1	36.5	2.40836	0.0425246	1.0694	5.99049	Master Protein	Q9H8P0	Polyprenol reductase	SRD5A3	Congenital disorder of glycosylation 1Q (CDG1Q)[MIM:612379]: A form of congenital disorder of glycosylation, amultisystem disorder caused by a defect in glycoproteinbiosynthesis and characterized by under-glycosylated serumglycoproteins. Congenital disorders of glycosylation result in awide variety of clinical features, such as defects in the nervoussystem development, psychomotor retardation, dy…
8.75489	8.44336	8.53605	9.24555	9.60066	10.0943	FALSE	4		maturation of LSU-rRNA;mitochondrial translational elongation;mitochondrial translational termination;translation	RNA binding;structural constituent of ribosome	cytosolic large ribosomal subunit;mitochondrial inner membrane;mitochondrion	Ribosome	Mitochondrial translation elongation;Mitochondrial translation initiation;Mitochondrial translation termination			0	63.098	42	19	11	36.9	1.81597	0.0824084	1.06875	4.06573	Master Protein	Q9BYD6	39S ribosomal protein L1, mitochondrial	MRPL1
3.79701	3.43296	3.9542	4.60288	4.73877	5.04876	FALSE	11		mitochondrial translation;mitochondrial translational elongation;mitochondrial translational termination;translation	RNA binding;structural constituent of ribosome	fibrillar center;mitochondrial inner membrane;mitochondrial large ribosomal subunit;mitochondrion	Ribosome	Mitochondrial translation elongation;Mitochondrial translation initiation;Mitochondrial translation termination			0	10.074	20	2	2	17.8	2.20466	0.0532245	1.06875	5.26288	Master Protein	Q16540	39S ribosomal protein L23, mitochondrial	MRPL23
7.29278	7.20457	7.11686	7.79312	8.08162	8.94544	FALSE	1		mitochondrion organization;neutrophil degranulation	ATP binding;zinc ion binding	ficolin-1-rich granule membrane;mitochondrial inner membrane;mitochondrion;plasma membrane;secretory granule membrane		Neutrophil degranulation			0	83.097	31	37	3	72.5	1.42167	0.132618	1.06865	3.05419	Master Protein	Q5T9A4	ATPase family AAA domain-containing protein 3B	ATAD3B
8.54226	8.47127	8.4814	9.27146	9.40854	10.0185	FALSE	18		malate metabolic process;pyruvate metabolic process;regulation of NADP metabolic process;tricarboxylic acid cycle	electron transfer activity;malate dehydrogenase (decarboxylating) (NAD+) activity;malate dehydrogenase (decarboxylating) (NADP+) activity;malic enzyme activity;metal ion binding;NAD binding;oxaloacetate decarboxylase activity	mitochondrial matrix;mitochondrion	Carbon metabolism;Pyruvate metabolism	Citric acid cycle (TCA cycle)			1	114.664	39	34	16	65.4	2.0083	0.0677698	1.06785	4.62951	Master Protein	P23368	NAD-dependent malic enzyme, mitochondrial	ME2
6.23649	5.9542	6.00899	6.98641	7.34518	7.07146	FALSE	5		NAD metabolic process;NADP biosynthetic process	ATP binding;NAD+ kinase activity;protein homodimerization activity	mitochondrial matrix;mitochondrion	Metabolic pathways;Nicotinate and nicotinamide metabolism	Nicotinate metabolism	+	MOCK_3MB_MOCK_DMSO	0	38.723	27	10	9	49.4	2.81709	0.0285379	1.06779	7.70919	Master Protein	Q4G0N4	NAD kinase 2, mitochondrial	NADK2	2,4-dienoyl-CoA reductase deficiency (DECRD)[MIM:616034]: A rare, autosomal recessive, inborn error ofpolyunsaturated fatty acids and lysine metabolism, resulting inmitochondrial dysfunction. Affected individuals have a severeencephalopathy with neurologic and metabolic abnormalitiesbeginning in early infancy. Laboratory studies show increasedC10:2 carnitine levels and hyperlysinemia.{ECO:0000269…
5.89724	5.91886	5.83289	6.59544	6.92244	7.33181	FALSE	19		mitochondrial translational elongation;mitochondrial translational termination	RNA binding;structural constituent of ribosome	mitochondrial inner membrane;mitochondrial large ribosomal subunit;mitochondrion		Mitochondrial translation elongation;Mitochondrial translation initiation;Mitochondrial translation termination			0	10.868	49	6	3	15.8	2.11693	0.0591569	1.0669	4.97219	Master Protein	Q6P161	39S ribosomal protein L54, mitochondrial	MRPL54
4.51728	4.51096	4.53605	5.52982	5.60288	5.62936	FALSE	19		protein destabilization	catalytic activity	cytoplasm;nucleus			+	MOCK_3MB_MOCK_DMSO	0	45.965	51	12	5	22.3	5.38642	0.00727311	1.06592	34.717	Master Protein	Q96AB3	Isochorismatase domain-containing protein 2	ISOC2
9.19525	9.08746	9.15861	9.77676	10.2767	10.5845	FALSE	17		mitochondrial transcription;mitochondrial translational elongation;mitochondrial translational termination;positive regulation of transcription, DNA-templated	RNA binding;structural constituent of ribosome	mitochondrial inner membrane;mitochondrial large ribosomal subunit;mitochondrion	Ribosome	Mitochondrial translation elongation;Mitochondrial translation initiation;Mitochondrial translation termination			0	62.152	40	19	6	21.3	1.96132	0.070902	1.06555	4.48692	Master Protein	P52815	39S ribosomal protein L12, mitochondrial	MRPL12
4.77083	4.43962	5.02237	5.75221	5.71699	5.95884	FALSE	6		cellular respiration;innate immune response;mitochondrial respiratory chain complex II assembly;neural retina development	succinate dehydrogenase (ubiquinone) activity	mitochondrial matrix;mitochondrial respiratory chain complex II, succinate dehydrogenase complex (ubiquinone)			+	MOCK_3MB_MOCK_DMSO	0	5.84	10	1	1	12.2	2.34671	0.0458888	1.06508	5.76213	Master Protein	Q5VUM1	Succinate dehydrogenase assembly factor 4, mitochondrial	SDHAF4
7.64746	7.49745	7.41278	8.25077	8.61875	8.87897	FALSE	19		ATP biosynthetic process;ATP synthesis coupled proton transport;cristae formation;mitochondrial ATP synthesis coupled proton transport;oxidative phosphorylation;response to copper ion	ATPase activity;proton-transporting ATP synthase activity, rotational mechanism;transmembrane transporter activity;transporter activity	mitochondrial inner membrane;mitochondrial matrix;mitochondrial proton-transporting ATP synthase complex;mitochondrial proton-transporting ATP synthase complex, catalytic core F(1);mitochondrion	Alzheimer disease;Huntington disease;Metabolic pathways;Oxidative phosphorylation;Parkinson disease;Thermogenesis	Cristae formation;Formation of ATP by chemiosmotic coupling	+	MOCK_3MB_MOCK_DMSO	0	26.872	17	10	4	17.5	2.26261	0.0496594	1.0636	5.46215	Master Protein	P30049	ATP synthase subunit delta, mitochondrial	ATP5F1D
3.53605	3.30743	3.07039	3.99095	4.33628	4.7761	FALSE	3		extracellular matrix organization;positive regulation of cell-substrate adhesion	calcium ion binding;extracellular matrix binding;extracellular matrix constituent conferring elasticity;extracellular matrix structural constituent	collagen-containing extracellular matrix;extracellular matrix;extracellular region;extracellular vesicle		Molecules associated with elastic fibres			0	15.54	6	6	5	126.5	1.80218	0.0838352	1.06316	4.02723	Master Protein	P98095	Fibulin-2	FBLN2
7.19279	7.24508	7.17991	8.16892	8.31786	8.31922	FALSE	11		asparaginyl-tRNA aminoacylation	asparagine-tRNA ligase activity;ATP binding;nucleic acid binding	cytosol;mitochondrial matrix;mitochondrion;nucleoplasm	Aminoacyl-tRNA biosynthesis	Mitochondrial tRNA aminoacylation	+	MOCK_3MB_MOCK_DMSO	0	23.102	16	9	7	54.1	4.41476	0.0125864	1.06274	19.7874	Master Protein	Q96I59	Probable asparagine--tRNA ligase, mitochondrial	NARS2	Combined oxidative phosphorylation deficiency 24(COXPD24) [MIM:616239]: An autosomal recessive mitochondrialdisorder with wide phenotypic variability. Some patients have amilder form affecting only skeletal muscle, whereas others mayhave a more severe disorder, reminiscent of Alpers syndrome.Alpers syndrome is a progressive neurodegenerative disorder thatpresents in infancy or early childhood and…
6.91528	6.91289	6.86666	7.39917	7.82082	8.66285	FALSE	3		muscle contraction;protein localization to plasma membrane;regulation of membrane depolarization during cardiac muscle cell action potential;regulation of sodium ion transmembrane transport;regulation of voltage-gated sodium channel activity		integral component of plasma membrane;microtubule organizing center;sarcolemma;smooth endoplasmic reticulum					0	61.353	15	15	11	95.1	1.33712	0.147508	1.06267	2.8582	Master Protein	Q14BN4	Sarcolemmal membrane-associated protein	SLMAP
6.824	6.89724	6.87774	7.82655	7.56986	8.38974	FALSE	12		endosome to lysosome transport;membrane organization;protein targeting to lysosome;receptor-mediated endocytosis;secretion of lysosomal enzymes	mannose binding;protein domain specific binding;retromer complex binding;transmembrane signaling receptor activity	clathrin-coated vesicle membrane;endosome;integral component of plasma membrane;late endosome;lysosomal membrane;membrane;perinuclear region of cytoplasm;plasma membrane;trans-Golgi network;trans-Golgi network membrane;transport vesicle	Lysosome;Phagosome	Cargo recognition for clathrin-mediated endocytosis;Clathrin-mediated endocytosis;Lysosome Vesicle Biogenesis;Retrograde transport at the Trans-Golgi-Network			0	38.308	26	11	5	31	1.92192	0.0734078	1.06238	4.36983	Master Protein	P20645	Cation-dependent mannose-6-phosphate receptor	M6PR
10.0751	9.9491	9.88905	10.8248	11.1025	11.1702	FALSE	5		mitochondrial electron transport, succinate to ubiquinone;nervous system development;oxidation-reduction process;respiratory electron transport chain;succinate metabolic process;tricarboxylic acid cycle	electron transfer activity;flavin adenine dinucleotide binding;succinate dehydrogenase (ubiquinone) activity;succinate dehydrogenase activity	mitochondrial inner membrane;mitochondrial respiratory chain complex II, succinate dehydrogenase complex (ubiquinone);mitochondrion;myelin sheath;nucleolus;plasma membrane succinate dehydrogenase complex	Alzheimer disease;Carbon metabolism;Citrate cycle (TCA cycle);Huntington disease;Metabolic pathways;Non-alcoholic fatty liver disease (NAFLD);Oxidative phosphorylation;Parkinson disease;Thermogenesis	Citric acid cycle (TCA cycle);Respiratory electron transport	+	MOCK_3MB_MOCK_DMSO	0	141.98	38	43	19	72.6	3.0582	0.0241588	1.06142	8.91652	Master Protein	P31040	Succinate dehydrogenase [ubiquinone] flavoprotein subunit, mitochondrial	SDHA	Mitochondrial complex II deficiency (MT-C2D)[MIM:252011]: A disorder of the mitochondrial respiratory chainwith heterogeneous clinical manifestations. Clinical featuresinclude psychomotor regression in infants, poor growth with lackof speech development, severe spastic quadriplegia, dystonia,progressive leukoencephalopathy, muscle weakness, exerciseintolerance, cardiomyopathy. Some patients manif…
6.00225	5.89724	6.00675	6.76421	6.84549	7.47816	FALSE	X		aging;cartilage development;cell activation;cellular protein metabolic process;connective tissue replacement involved in inflammatory response wound healing;cytokine-mediated signaling pathway;extracellular matrix disassembly;negative regulation of apoptotic process;negative regulation of catalytic activity;negative regulation of endopeptidase activity;negative regulation of membrane protein ecto…	cytokine activity;growth factor activity;metalloendopeptidase inhibitor activity;peptidase inhibitor activity;protease binding;zinc ion binding	basement membrane;endoplasmic reticulum lumen;extracellular exosome;extracellular matrix;extracellular region;extracellular space;platelet alpha granule lumen	HIF-1 signaling pathway	Activation of Matrix Metalloproteinases;Interleukin-10 signaling;Interleukin-4 and Interleukin-13 signaling;Platelet degranulation;Post-translational protein phosphorylation;Regulation of Insulin-like Growth Factor (IGF) transport and uptake by Insulin-like Growth Factor Binding Proteins (IGFBPs)			0	6.446	10	2	2	23.2	2.01227	0.0674152	1.06054	4.64173	Master Protein	P01033	Metalloproteinase inhibitor 1	TIMP1
10.0397	9.89133	9.85674	11.034	11.1916	10.7438	FALSE	9			oxidoreductase activity	membrane;mitochondrion;peroxisome			+	MOCK_3MB_MOCK_DMSO	0	95.961	60	31	19	45.4	2.75768	0.0305809	1.06054	7.43528	Master Protein	Q6YN16	Hydroxysteroid dehydrogenase-like protein 2	HSDL2
7.74685	7.77017	8.08108	8.41151	8.93281	9.42626	FALSE	8		generation of precursor metabolites and energy	cytochrome-c oxidase activity	integral component of membrane;mitochondrial inner membrane;mitochondrion	Alzheimer disease;Cardiac muscle contraction;Huntington disease;Metabolic pathways;Non-alcoholic fatty liver disease (NAFLD);Oxidative phosphorylation;Parkinson disease;Thermogenesis	Respiratory electron transport;TP53 Regulates Metabolic Genes			0	7.731	28	7	3	8.8	1.55929	0.111018	1.05749	3.38775	Master Protein	P09669	Cytochrome c oxidase subunit 6C	COX6C
7.71218	7.44045	7.32912	8.68335	8.99803	7.97039	FALSE	2		behavioral fear response;cell adhesion;endothelial cell migration;locomotory exploration behavior;negative regulation of extracellular matrix disassembly;positive regulation of cell proliferation;proteolysis;psychomotor behavior;regulation of cell-cell adhesion mediated by integrin;regulation of insulin secretion;response to hypoxia;T cell activation;T cell costimulation	dipeptidyl-peptidase activity;identical protein binding;protease binding;protein homodimerization activity;serine-type endopeptidase activity;serine-type peptidase activity;signaling receptor binding;virus receptor activity	apical plasma membrane;cell surface;endocytic vesicle;extracellular exosome;extracellular region;focal adhesion;integral component of membrane;intercellular canaliculus;invadopodium membrane;lamellipodium;lamellipodium membrane;lysosomal membrane;membrane;membrane raft;plasma membrane	Protein digestion and absorption	Synthesis, secretion, and inactivation of Glucagon-like Peptide-1 (GLP-1);Synthesis, secretion, and inactivation of Glucose-dependent Insulinotropic Polypeptide (GIP)			0	33.763	14	11	10	88.2	1.50567	0.11872	1.05667	3.25551	Master Protein	P27487	Dipeptidyl peptidase 4	DPP4
8.52865	8.40981	8.48059	9.34873	9.6077	9.63118	FALSE	4		ATP biosynthetic process;cristae formation;mitochondrial ATP synthesis coupled proton transport	proton transmembrane transporter activity;transmembrane transporter activity	mitochondrial inner membrane;mitochondrial proton-transporting ATP synthase complex;mitochondrial proton-transporting ATP synthase complex, coupling factor F(o);mitochondrion	Metabolic pathways;Oxidative phosphorylation;Thermogenesis	Cristae formation;Formation of ATP by chemiosmotic coupling	+	MOCK_3MB_MOCK_DMSO	0	36.364	52	19	3	7.9	3.39639	0.0225037	1.05618	10.9055	Master Protein	P56385	ATP synthase subunit e, mitochondrial	ATP5ME
5.2817	5.21335	5.43296	5.83794	6.2817	6.97384	FALSE	X		protein import into mitochondrial matrix;protein targeting to mitochondrion	P-P-bond-hydrolysis-driven protein transmembrane transporter activity	integral component of mitochondrial inner membrane;mitochondrial inner membrane;TIM23 mitochondrial import inner membrane translocase complex		Mitochondrial protein import			0	18.553	34	4	4	18.3	1.45478	0.126609	1.05516	3.13273	Master Protein	O60830	Mitochondrial import inner membrane translocase subunit Tim17-B	TIMM17B
7.56377	7.44626	7.4822	8.22497	8.56339	8.86882	FALSE	2		mitochondrial translational initiation;regulation of translational initiation;ribosome disassembly	GTP binding;GTPase activity;ribosomal small subunit binding;RNA binding;translation factor activity, RNA binding;translation initiation factor activity	mitochondrion;nucleoplasm		Mitochondrial translation initiation	+	MOCK_3MB_MOCK_DMSO	0	26.044	10	9	7	81.3	2.29523	0.0481429	1.05498	5.57695	Master Protein	P46199	Translation initiation factor IF-2, mitochondrial	MTIF2
9.82289	9.69035	9.69975	10.7478	11.1764	10.4525	FALSE	22		fatty-acyl-CoA biosynthetic process;gluconeogenesis;mitochondrial citrate transmembrane transport	citrate transmembrane transporter activity;tricarboxylic acid transmembrane transporter activity	extracellular exosome;integral component of membrane;mitochondrial inner membrane;nucleus		Fatty acyl-CoA biosynthesis;Gluconeogenesis			0	79.368	36	27	11	34	2.10021	0.0604215	1.05457	4.91824	Master Protein	P53007	Tricarboxylate transport protein, mitochondrial	SLC25A1	Combined D-2- and L-2-hydroxyglutaric aciduria (D2L2AD)[MIM:615182]: An autosomal recessive neurometabolic disordercharacterized by neonatal-onset encephalopathy with severemuscular weakness, intractable seizures, respiratory distress, andlack of psychomotor development resulting in early death. Brainimaging shows abnormalities including enlarged ventricles, delayedmyelination, and germinal layer…
10.56	10.5407	10.5505	11.347	11.5293	11.9363	FALSE	10		protein processing;protein targeting to mitochondrion;proteolysis	enzyme activator activity;metalloendopeptidase activity;metallopeptidase activity;zinc ion binding	mitochondrial matrix;mitochondrion		Mitochondrial protein import	+	MOCK_3MB_MOCK_DMSO	0	209.407	47	72	39	117.3	2.42305	0.0424477	1.05378	6.04602	Master Protein	Q5JRX3	Presequence protease, mitochondrial	PITRM1
7.23074	7.00899	7.3336	7.81634	8.07468	8.83605	FALSE	2		DNA damage response, detection of DNA damage;maturation of SSU-rRNA from tricistronic rRNA transcript (SSU-rRNA, 5.8S rRNA, LSU-rRNA);mitochondrial translational elongation;mitochondrial translational termination	RNA binding;structural constituent of ribosome	mitochondrial inner membrane;mitochondrial small ribosomal subunit;mitochondrion;nucleolus	Ribosome	Mitochondrial translation elongation;Mitochondrial translation initiation;Mitochondrial translation termination			0	54.223	29	16	11	45.8	1.51483	0.117638	1.05125	3.2779	Master Protein	P82933	28S ribosomal protein S9, mitochondrial	MRPS9
5.56377	5.57894	5.61471	6.52513	6.80735	6.57592	FALSE	9		negative regulation of I-kappaB kinase/NF-kappaB signaling	CARD domain binding	cytosol;endoplasmic reticulum membrane;integral component of membrane;mitochondrial membrane;mitochondrion;nucleus			+	MOCK_3MB_MOCK_DMSO	0	13.734	16	5	4	25.6	3.54619	0.020048	1.05033	11.9139	Master Protein	Q96LW7	Caspase recruitment domain-containing protein 19	CARD19
4.7761	4.59096	4.3505	5.51728	5.7866	5.56072	FALSE	10		regulation of transcription, DNA-templated	DNA binding;DNA-binding transcription factor activity	nucleus			+	MOCK_3MB_MOCK_DMSO	0	3.318	1	3	1	158.7	2.67039	0.0327679	1.04901	7.04856	Master Protein	Q9BXX3	Ankyrin repeat domain-containing protein 30A	ANKRD30A
4.49185	4.60881	3.97269	5.36457	5.80219	5.05311	FALSE	8		fatty acid beta-oxidation;negative regulation of epithelial cell proliferation;negative regulation of fibroblast proliferation;negative regulation of transcription by RNA polymerase II;peroxisome organization;protein destabilization;protein import into peroxisome matrix;protein targeting to peroxisome;protein ubiquitination;very long-chain fatty acid metabolic process	metal ion binding	Cdc73/Paf1 complex;integral component of peroxisomal membrane;membrane;peroxisomal membrane	Peroxisome	E3 ubiquitin ligases ubiquitinate target proteins;Peroxisomal protein import			0	5.81	8	2	2	34.8	1.6385	0.101003	1.04884	3.58872	Master Protein	P28328	Peroxisome biogenesis factor 2	PEX2	Peroxisome biogenesis disorder complementation group 5(PBD-CG5) [MIM:614866]: A peroxisomal disorder arising from afailure of protein import into the peroxisomal membrane or matrix.The peroxisome biogenesis disorders (PBD group) are geneticallyheterogeneous with at least 14 distinct genetic groups asconcluded from complementation studies. Include disorders are:Zellweger syndrome (ZWS), neonatal a…
7.79636	7.69488	7.78136	8.48543	8.68264	9.25101	FALSE	2		mitochondrial translational elongation;mitochondrial translational termination;pre-miRNA processing;primary miRNA processing;production of siRNA involved in RNA interference;RNA processing	double-stranded RNA binding;ribonuclease III activity;RNA binding	mitochondrial inner membrane;mitochondrial large ribosomal subunit;mitochondrion;nucleus;plasma membrane		Mitochondrial translation elongation;Mitochondrial translation initiation;Mitochondrial translation termination			0	68.162	42	22	14	37.5	1.97473	0.0705794	1.04883	4.5273	Master Protein	Q9H9J2	39S ribosomal protein L44, mitochondrial	MRPL44	Combined oxidative phosphorylation deficiency 16(COXPD16) [MIM:615395]: An autosomal recessive, mitochondrialdisorder characterized by hypertrophic cardiomyopathy, liversteatosis, and decreased levels of mitochondrial complexes I andIV in heart and skeletal muscle. {ECO:0000269|PubMed:23315540}.Note=The disease is caused by mutations affecting the generepresented in this entry.
4.81762	4.66107	4.41954	5.78921	5.88264	5.36807	FALSE	5		mitochondrial translation;mitochondrial translational termination;ribosome disassembly	GTP binding;GTPase activity;translation elongation factor activity	mitochondrial matrix		Mitochondrial translation termination			0	13.867	7	4	4	86.5	2.22738	0.0519146	1.04723	5.34031	Master Protein	Q969S9	Ribosome-releasing factor 2, mitochondrial	GFM2
6.46271	6.18785	6.36282	7.10434	7.37417	7.66818	FALSE	2		mitochondrial translational elongation;mitochondrial translational termination	structural constituent of ribosome	mitochondrial inner membrane;mitochondrial large ribosomal subunit;mitochondrion;nuclear membrane;nucleus	Ribosome	Mitochondrial translation elongation;Mitochondrial translation initiation;Mitochondrial translation termination	+	MOCK_3MB_MOCK_DMSO	0	14.989	15	4	3	33.5	2.34415	0.0459135	1.04444	5.7528	Master Protein	P49406	39S ribosomal protein L19, mitochondrial	MRPL19
9.6865	9.57459	9.61213	10.3447	10.6804	10.977	FALSE	9		CD4-positive, alpha-beta T cell activation;cellular calcium ion homeostasis;interleukin-2 production;lipid localization;mitochondrial ATP synthesis coupled proton transport;mitochondrial calcium ion transmembrane transport;mitochondrial protein processing;mitochondrion organization;positive regulation of cardiolipin metabolic process;positive regulation of mitochondrial DNA replication;positive r…	cardiolipin binding;GTPase binding;signaling receptor binding	cytoskeleton;extrinsic component of plasma membrane;membrane raft;mitochondrial inner membrane;mitochondrial intermembrane space		Processing of SMDT1	+	MOCK_3MB_MOCK_DMSO	0	166.266	58	58	18	38.5	2.30742	0.0477978	1.04296	5.62034	Master Protein	Q9UJZ1	Stomatin-like protein 2, mitochondrial	STOML2
7.71218	7.53138	7.63952	8.31786	8.66142	9.03149	FALSE	17;CHR_HSCHR17_7_CTG4		mitochondrial translational elongation;mitochondrial translational termination	RNA binding	mitochondrial inner membrane;mitochondrial large ribosomal subunit;mitochondrion		Mitochondrial translation elongation;Mitochondrial translation initiation;Mitochondrial translation termination			0	30.372	30	11	7	35.3	2.09542	0.0606634	1.04256	4.90286	Master Protein	Q9BRJ2	39S ribosomal protein L45, mitochondrial	MRPL45
6.07682	5.83036	6.10434	7.08002	7.16088	6.87774	FALSE	2		apoptotic cell clearance;cell migration;cell surface receptor signaling pathway;cell-cell signaling;leukocyte migration;natural killer cell differentiation;negative regulation of cytokine production;negative regulation of leukocyte apoptotic process;negative regulation of lymphocyte activation;nervous system development;neutrophil clearance;phagocytosis;platelet activation;positive regulation of …	ATP binding;transmembrane receptor protein tyrosine kinase activity;Wnt-protein binding	cytoplasm;extracellular space;integral component of plasma membrane;photoreceptor outer segment;plasma membrane;receptor complex;rhabdomere		Cell surface interactions at the vascular wall	+	MOCK_3MB_MOCK_DMSO	0	1.965	1	1	1	110.2	2.98815	0.0241588	1.03571	8.54913	Master Protein	Q12866	Tyrosine-protein kinase Mer	MERTK	Retinitis pigmentosa 38 (RP38) [MIM:613862]: A retinaldystrophy belonging to the group of pigmentary retinopathies.Retinitis pigmentosa is characterized by retinal pigment depositsvisible on fundus examination and primary loss of rodphotoreceptor cells followed by secondary loss of conephotoreceptors. Patients typically have night vision blindness andloss of midperipheral visual field. As their c…
6.36982	6.12928	6.12309	7.1467	7.44708	7.12722	FALSE	22		activation of cysteine-type endopeptidase activity involved in apoptotic process;apoptotic process	cysteine-type endopeptidase activator activity involved in apoptotic process	integral component of membrane;mitochondrial membrane;mitochondrion;nucleus	Legionellosis;Mitophagy - animal		+	MOCK_3MB_MOCK_DMSO	0	73.596	33	20	11	52.7	2.84682	0.0279688	1.03294	7.84959	Master Protein	Q9BXK5	Bcl-2-like protein 13	BCL2L13
9.41447	9.12593	9.45574	10.4353	10.8796	9.77413	FALSE	22		apoptotic DNA fragmentation;chromatin silencing;chromosome condensation;negative regulation of chromatin silencing;negative regulation of DNA recombination;negative regulation of transcription by RNA polymerase II;nucleosome assembly;nucleosome positioning;positive regulation of transcription regulatory region DNA binding;regulation of transcription, DNA-templated	AT DNA binding;chromatin DNA binding;double-stranded DNA binding;nucleosomal DNA binding;RNA binding	actin cytoskeleton;Golgi apparatus;nuclear body;nuclear chromatin;nuclear euchromatin;nucleoplasm;nucleosome;nucleus;transcriptional repressor complex		Activation of DNA fragmentation factor;Formation of Senescence-Associated Heterochromatin Foci (SAHF)			0	35.828	35	15	7	20.9	1.42187	0.132618	1.03094	3.05466	Master Protein	P07305	Histone H1.0	H1-0
4.37156	4.30743	4.57289	5.42626	5.48864	5.42626	FALSE	3		membrane protein proteolysis;proteolysis;regulation of mitochondrion organization;regulation of protein targeting to mitochondrion;regulation of proteolysis;regulation of reactive oxygen species metabolic process	endopeptidase activity;serine-type endopeptidase activity	integral component of membrane;mitochondrial inner membrane;mitochondrion;nucleus		Processing of SMDT1	+	MOCK_3MB_MOCK_DMSO	0	14.073	14	6	5	42.2	3.62267	0.020048	1.02977	12.4624	Master Protein	Q9H300	Presenilins-associated rhomboid-like protein, mitochondrial	PARL
7.84987	7.73471	7.84172	8.53838	8.95303	9.02209	FALSE	5		negative regulation of phosphatidylcholine biosynthetic process;neutrophil degranulation;phosphatidic acid biosynthetic process;phosphatidylcholine acyl-chain remodeling;phosphatidylcholine biosynthetic process;phosphatidylglycerol acyl-chain remodeling;phospholipid biosynthetic process;positive regulation of protein catabolic process;retina development in camera-type eye;surfactant homeostasis	1-acylglycerol-3-phosphate O-acyltransferase activity;1-acylglycerophosphocholine O-acyltransferase activity;1-alkenylglycerophosphocholine O-acyltransferase activity;1-alkylglycerophosphocholine O-acetyltransferase activity;1-alkylglycerophosphocholine O-acyltransferase activity;2-acylglycerol-3-phosphate O-acyltransferase activity;calcium ion binding	azurophil granule membrane;endoplasmic reticulum;endoplasmic reticulum membrane;Golgi apparatus;Golgi membrane;integral component of membrane;lipid droplet;membrane;plasma membrane	Ether lipid metabolism;Glycerophospholipid metabolism;Metabolic pathways	Acyl chain remodelling of PC;Acyl chain remodelling of PG;Neutrophil degranulation;Synthesis of PA;Synthesis of PC	+	MOCK_3MB_MOCK_DMSO	0	49.94	21	17	9	59.1	2.56769	0.0367683	1.02907	6.61617	Master Protein	Q8NF37	Lysophosphatidylcholine acyltransferase 1	LPCAT1
6.42626	6.38716	6.50779	7.12825	7.32463	7.95536	FALSE	19		protein homooligomerization;protein quality control for misfolded or incompletely synthesized proteins;proteolysis involved in cellular protein catabolic process	ATPase binding;ATP-dependent peptidase activity;identical protein binding;peptidase activity;serine-type endopeptidase activity	endopeptidase Clp complex;mitochondrial matrix;mitochondrion					0	28.991	26	6	5	30.2	1.82217	0.0820878	1.02901	4.0831	Master Protein	Q16740	ATP-dependent Clp protease proteolytic subunit, mitochondrial	CLPP	Perrault syndrome 3 (PRLTS3) [MIM:614129]: A sex-influenced disorder characterized by sensorineural deafness inboth males and females, and ovarian dysgenesis in females.Affected females have primary amenorrhea, streak gonads, andinfertility, whereas affected males show normal pubertaldevelopment and are fertile. A spectrum of additional clinicalfeatures, including cerebellar ataxia, learning disa…
6.24031	6.29462	6.1375	7.04658	7.23362	7.47573	FALSE	13		mitochondrial translational initiation;ribosome disassembly	ribosomal small subunit binding;ribosome binding;translation factor activity, RNA binding;translation initiation factor activity	mitochondrion		Mitochondrial translation initiation	+	MOCK_3MB_MOCK_DMSO	0	17.124	18	6	4	31.7	2.8274	0.0285352	1.02783	7.75759	Master Protein	Q9H2K0	Translation initiation factor IF-3, mitochondrial	MTIF3
4.80219	4.55459	4.79701	5.40939	5.51412	6.31288	FALSE	4		mitochondrial translational elongation;mitochondrial translational termination;translation	small ribosomal subunit rRNA binding;structural constituent of ribosome	mitochondrial inner membrane;mitochondrial small ribosomal subunit	Ribosome	Mitochondrial translation elongation;Mitochondrial translation initiation;Mitochondrial translation termination			0	4.668	8	1	1	15.8	1.58899	0.106919	1.02753	3.4623	Master Protein	Q9Y3D5	28S ribosomal protein S18c, mitochondrial	MRPS18C
5.7252	5.70874	5.72247	6.74147	7.04767	6.44956	FALSE	3		cell motility;chemotaxis;inositol lipid-mediated signaling;lipid catabolic process;neutrophil degranulation;phosphatidic acid biosynthetic process;Ras protein signal transduction;regulation of microvillus assembly;regulation of synaptic vesicle cycle;small GTPase mediated signal transduction	N-acylphosphatidylethanolamine-specific phospholipase D activity;phosphatidylinositol binding;phospholipase D activity	apical plasma membrane;cholinergic synapse;endocytic vesicle;endoplasmic reticulum membrane;endosome;Golgi apparatus;Golgi membrane;late endosome membrane;lysosomal membrane;membrane;perinuclear region of cytoplasm;plasma membrane;specific granule membrane;tertiary granule membrane	cAMP signaling pathway;Choline metabolism in cancer;Endocytosis;Ether lipid metabolism;Fc gamma R-mediated phagocytosis;Glutamatergic synapse;Glycerophospholipid metabolism;GnRH signaling pathway;Metabolic pathways;Pancreatic cancer;Parathyroid hormone synthesis, secretion and action;Pathways in cancer;Phospholipase D signaling pathway;Ras signaling pathway;Sphingolipid signaling pathway	Neutrophil degranulation;Role of phospholipids in phagocytosis;Synthesis of PA;Synthesis of PG	+	MOCK_3MB_MOCK_DMSO	0	19.537	5	6	5	124.1	2.3969	0.0430678	1.02743	5.9475	Master Protein	Q13393	Phospholipase D1	PLD1	Cardiac valvular defect, developmental (CVDD)[MIM:212093]: An autosomal recessive form of congenital heartdefects, characterized by valvular malformations involving thepulmonic, tricuspid and mitral valves.{ECO:0000269|PubMed:27799408}. Note=The disease is caused bymutations affecting the gene represented in this entry.
6.32012	5.82273	6.02237	6.87897	7.17692	7.19081	FALSE	2		mitochondrial fission;mitochondrial fragmentation involved in apoptotic process;mitochondrial fusion;mitochondrion morphogenesis;peroxisome fission;positive regulation of mitochondrial fission;positive regulation of protein targeting to membrane;positive regulation of release of cytochrome c from mitochondria;protein homooligomerization;protein targeting to mitochondrion;regulation of mitochondri…	protein homodimerization activity	cell junction;integral component of mitochondrial membrane;mitochondrial outer membrane;mitochondrion;peroxisome;synaptic vesicle			+	MOCK_3MB_MOCK_DMSO	0	51.889	48	15	10	38.4	2.36046	0.0447413	1.02716	5.81243	Master Protein	Q9GZY8	Mitochondrial fission factor	MFF	Encephalopathy due to defective mitochondrial andperoxisomal fission 2 (EMPF2) [MIM:617086]: An autosomal recessivedisorder characterized by delayed psychomotor development, severehypotonia with inability to walk, microcephaly, and abnormalsignals in the basal ganglia. More variable features includeearly-onset seizures, optic atrophy, and peripheral neuropathy.{ECO:0000269|PubMed:26783368}. Note=…
5.97269	5.91409	5.853	6.66391	7.02791	7.12722	FALSE	2		mitochondrial transport;protein transport		mitochondrial outer membrane;mitochondrial sorting and assembly machinery complex;mitochondrion;nucleolus		Cristae formation;Mitochondrial protein import	+	MOCK_3MB_MOCK_DMSO	0	28.36	30	8	6	29.7	2.67725	0.0325548	1.02642	7.0783	Master Protein	O75431	Metaxin-2	MTX2
7.27798	7.32103	7.16591	8.35843	8.69732	7.78529	FALSE	16				cell surface;extracellular exosome;integral component of membrane					0	32.321	12	10	6	59.6	1.71726	0.091683	1.02537	3.79565	Master Protein	Q9H0X4	Protein FAM234A	FAM234A
7.08321	6.8936	6.84674	7.60733	7.93192	8.35271	FALSE	10		mitochondrial translational elongation;mitochondrial translational termination;translation	RNA binding;structural constituent of ribosome	mitochondrial inner membrane;mitochondrial large ribosomal subunit;mitochondrial ribosome;mitochondrion		Mitochondrial translation elongation;Mitochondrial translation initiation;Mitochondrial translation termination			0	14.555	13	5	3	23.4	1.96391	0.0708357	1.0228	4.49471	Master Protein	Q8N983	39S ribosomal protein L43, mitochondrial	MRPL43
10.8312	10.709	10.7929	11.3772	11.751	12.2698	FALSE	X;X|Y		active induction of host immune response by virus;apoptotic process;protein targeting to mitochondrion;regulation of insulin secretion	adenine transmembrane transporter activity;ATP:ADP antiporter activity	integral component of membrane;mitochondrial inner membrane;mitochondrion;nucleus;TIM23 mitochondrial import inner membrane translocase complex	Calcium signaling pathway;Cellular senescence;cGMP-PKG signaling pathway;Human T-cell leukemia virus 1 infection;Huntington disease;Influenza A;Necroptosis;Parkinson disease	Influenza Virus Induced Apoptosis;Mitochondrial protein import;Regulation of insulin secretion;Vpr-mediated induction of apoptosis by mitochondrial outer membrane permeabilization			24	159.119	62	66	4	32.8	1.75955	0.0874246	1.02165	3.90985	Master Protein	P12236	ADP/ATP translocase 3	SLC25A6
8.01067	8.0207	7.96347	8.81186	9.00422	9.24317	FALSE	13			ATP binding;ATPase activity	mitochondrion;peroxisome			+	MOCK_3MB_MOCK_DMSO	0	72.985	11	18	17	214.7	2.90016	0.0259104	1.02147	8.10729	Master Protein	A3KMH1	von Willebrand factor A domain-containing protein 8	VWA8
10.3631	10.2144	10.259	11.1607	11.409	11.3283	FALSE	2		camera-type eye development;gluconeogenesis;glycerol catabolic process;glycerol-3-phosphate catabolic process;glycerophosphate shuttle;multicellular organism growth	calcium ion binding;glycerol-3-phosphate dehydrogenase (quinone) activity;glycerol-3-phosphate dehydrogenase [NAD+] activity;sn-glycerol-3-phosphate:ubiquinone-8 oxidoreductase activity	glycerol-3-phosphate dehydrogenase complex;mitochondrial inner membrane;mitochondrion	Glycerophospholipid metabolism	Synthesis of PA;Triglyceride catabolism	+	MOCK_3MB_MOCK_DMSO	0	209.438	64	64	42	80.8	3.55181	0.020048	1.02044	11.9534	Master Protein	P43304	Glycerol-3-phosphate dehydrogenase, mitochondrial	GPD2
7.57592	7.45697	7.53916	8.12464	8.49305	9.01542	FALSE	X		cellular iron ion homeostasis;transmembrane transport	ATP binding;ATPase activity, coupled to transmembrane movement of substances;heme transporter activity	integral component of membrane;mitochondrial inner membrane	ABC transporters	Cytosolic iron-sulfur cluster assembly;Mitochondrial ABC transporters			0	37.612	14	11	10	82.6	1.76047	0.0874246	1.02035	3.91235	Master Protein	O75027	ATP-binding cassette sub-family B member 7, mitochondrial	ABCB7	Anemia, sideroblastic, spinocerebellar ataxia (ASAT)[MIM:301310]: A X-linked recessive disorder characterized by aninfantile to early childhood onset of non-progressive cerebellarataxia and mild anemia, with hypochromia and microcytosis.{ECO:0000269|PubMed:10196363, ECO:0000269|PubMed:11050011,ECO:0000269|PubMed:11843825, ECO:0000269|PubMed:22398176}.Note=The disease is caused by mutations affect…
7.23936	6.97039	7.13853	7.89603	8.35447	8.15583	FALSE	6;CHR_HSCHR6_MHC_APD_CTG1;CHR_HSCHR6_MHC_COX_CTG1;CHR_HSCHR6_MHC_DBB_CTG1;CHR_HSCHR6_MHC_MANN_CTG1;CHR_HSCHR6_MHC_MCF_CTG1;CHR_HSCHR6_MHC_QBL_CTG1		adaptive immune response;antigen processing and presentation of endogenous peptide antigen via MHC class I;antigen processing and presentation of exogenous peptide antigen via MHC class I, TAP-dependent;antigen processing and presentation of peptide antigen via MHC class I;cytosol to endoplasmic reticulum transport;defense response;peptide transport;protein transport;vesicle fusion with endoplasm…	ADP binding;ATP binding;ATPase activity, coupled to transmembrane movement of substances;MHC class I protein binding;MHC class Ib protein binding;peptide antigen binding;peptide antigen-transporting ATPase activity;peptide transmembrane transporter activity;protein homodimerization activity;TAP1 binding;TAP2 binding	endoplasmic reticulum;endoplasmic reticulum membrane;endoplasmic reticulum-Golgi intermediate compartment membrane;integral component of endoplasmic reticulum membrane;integral component of membrane;membrane;MHC class I peptide loading complex;microtubule organizing center;phagocytic vesicle membrane;TAP complex	ABC transporters;Antigen processing and presentation;Epstein-Barr virus infection;Herpes simplex virus 1 infection;Human cytomegalovirus infection;Human immunodeficiency virus 1 infection;Phagosome;Primary immunodeficiency	Antigen Presentation: Folding, assembly and peptide loading of class I MHC;ER-Phagosome pathway	+	MOCK_3MB_MOCK_DMSO	0	23.062	9	8	5	87.2	2.5665	0.0367683	1.01935	6.61132	Master Protein	Q03518	Antigen peptide transporter 1	TAP1	Bare lymphocyte syndrome 1 (BLS1) [MIM:604571]: A HLAclass I deficiency. Contrary to bare lymphocyte syndromes type 2and type 3, which are characterized by early-onset severe combinedimmunodeficiency, class I antigen deficiencies are not accompaniedby particular pathologic manifestations during the first years oflife. Systemic infections have not been described. Chronicbacterial infections, often…
3.23266	2.88753	3	3.91648	4.01792	4.24031	FALSE	1		centriole-centriole cohesion;centrosome cycle;ciliary basal body organization;epithelial structure maintenance;establishment of organelle localization;photoreceptor cell maintenance;positive regulation of cilium assembly;positive regulation of protein localization to cilium;protein localization;protein localization to organelle	actin binding;kinesin binding;structural molecule activity	actin cytoskeleton;centriole;centrosome;ciliary rootlet;cytosol;extracellular exosome;photoreceptor inner segment;plasma membrane			+	MOCK_3MB_MOCK_DMSO	0	15.665	2	4	3	228.4	2.72678	0.0315257	1.01818	7.29629	Master Protein	Q5TZA2	Rootletin	CROCC
8.39361	8.43962	8.52904	8.96319	9.43671	10.0158	FALSE	15		mitochondrial electron transport, cytochrome c to oxygen	cytochrome-c oxidase activity;electron transfer activity;metal ion binding	mitochondrial inner membrane;mitochondrial respiratory chain complex IV	Alzheimer disease;Cardiac muscle contraction;Huntington disease;Metabolic pathways;Non-alcoholic fatty liver disease (NAFLD);Oxidative phosphorylation;Parkinson disease;Thermogenesis	Respiratory electron transport;TP53 Regulates Metabolic Genes			0	31.83	21	13	4	16.8	1.53023	0.115294	1.01782	3.31572	Master Protein	P20674	Cytochrome c oxidase subunit 5A, mitochondrial	COX5A	Note=Mitochondrial complex IV deficiency is a rarecondition caused by mutation in COX5A that lead to pulmonaryarterial hypertension (PAH), failure to thrive and lacticacidemia. {ECO:0000269|PubMed:28247525}.
4.80219	4.74416	4.8679	5.94486	5.59395	5.92362	FALSE	16		aging;behavioral response to cocaine;cerebellum development;copulation;exploration behavior;gamma-aminobutyric acid biosynthetic process;gamma-aminobutyric acid catabolic process;locomotory behavior;negative regulation of blood pressure;negative regulation of dopamine secretion;negative regulation of gamma-aminobutyric acid secretion;negative regulation of platelet aggregation;neurotransmitter ca…	(S)-3-amino-2-methylpropionate transaminase activity;4-aminobutyrate transaminase activity;4-aminobutyrate:2-oxoglutarate transaminase activity;iron-sulfur cluster binding;metal ion binding;protein homodimerization activity;pyridoxal phosphate binding;succinate-semialdehyde dehydrogenase binding	4-aminobutyrate transaminase complex;mitochondrial matrix;mitochondrion;neuron projection	Alanine, aspartate and glutamate metabolism;beta-Alanine metabolism;Butanoate metabolism;GABAergic synapse;Metabolic pathways;Propanoate metabolism;Valine, leucine and isoleucine degradation	Degradation of GABA	+	MOCK_3MB_MOCK_DMSO	0	8.905	9	4	4	56.4	2.98485	0.0241588	1.01606	8.53217	Master Protein	P80404	4-aminobutyrate aminotransferase, mitochondrial	ABAT	GABA transaminase deficiency (GABATD) [MIM:613163]: Anenzymatic deficiency resulting in psychomotor retardation,hypotonia, hyperreflexia, lethargy, refractory seizures, and EEGabnormalities. {ECO:0000269|PubMed:10407778}. Note=The disease iscaused by mutations affecting the gene represented in this entry.
6.37504	6.10224	6.2817	6.9472	7.2555	7.60437	FALSE	8		mitochondrial translational elongation;mitochondrial translational termination;negative regulation of translation;translation	mRNA binding;RNA binding;structural constituent of ribosome	mitochondrial inner membrane;mitochondrial large ribosomal subunit;mitochondrial ribosome;mitochondrion;ribosome	Ribosome	Mitochondrial translation elongation;Mitochondrial translation initiation;Mitochondrial translation termination			0	33.725	53	12	8	20.7	2.10443	0.0600963	1.01603	4.93179	Master Protein	Q9BYD1	39S ribosomal protein L13, mitochondrial	MRPL13
6.71562	6.40088	6.41954	7.34341	7.65464	7.58496	FALSE	12		antimicrobial humoral immune response mediated by antimicrobial peptide;antimicrobial humoral response;defense response to bacterium;defense response to fungus;defense response to Gram-negative bacterium;defense response to Gram-positive bacterium;killing of cells of other organism	peptidase activity;RNA binding	extracellular exosome;extracellular region;extracellular space		Antimicrobial peptides	+	MOCK_3MB_MOCK_DMSO	0	11.106	16	4	2	11.3	2.73066	0.0314538	1.01566	7.31361	Master Protein	P81605	Dermcidin	DCD
3.63227	3.7866	3.64386	4.40599	4.87283	4.82782	FALSE	11		positive regulation of mesenchymal stem cell differentiation;positive regulation of mesenchymal stem cell proliferation;transforming growth factor beta activation	calcium ion binding;transforming growth factor beta binding	collagen-containing extracellular matrix;extracellular exosome;extracellular region		Molecules associated with elastic fibres	+	MOCK_3MB_MOCK_DMSO	0	6.803	3	2	2	139.3	2.53247	0.0388724	1.01464	6.47331	Master Protein	Q9NS15	Latent-transforming growth factor beta-binding protein 3	LTBP3	Dental anomalies and short stature (DASS) [MIM:601216]: Adisorder characterized by hypoplastic amelogenesis imperfecta,significant short stature, brachyolmia-like anomalies includingplatyspondyly with short pedicles, narrow intervertebral andinterpedicular distances, rectangular-shaped vertebrae withposterior scalloping and herniation of the nuclei, and broadfemoral necks. Dental anomalies includ…
6.26115	6.03782	5.94953	7.25267	7.59991	6.43796	FALSE	4		humoral immune response;NAD metabolic process;neutrophil degranulation;positive regulation of B cell proliferation;positive regulation of cell proliferation;regulation of actin cytoskeleton organization;regulation of calcium-mediated signaling;regulation of cell-matrix adhesion;regulation of cellular extravasation;regulation of inflammatory response;regulation of integrin-mediated signaling pathw…	ADP-ribosyl cyclase activity;cyclic ADP-ribose hydrolase;NAD(P)+ nucleosidase activity;NAD+ nucleosidase activity;NAD+ nucleotidase, cyclic ADP-ribose generating;phosphorus-oxygen lyase activity;transferase activity	anchored component of membrane;extracellular exosome;extracellular region;extrinsic component of membrane;plasma membrane;specific granule membrane;uropod	Metabolic pathways;Nicotinate and nicotinamide metabolism;Pancreatic secretion;Salivary secretion	Neutrophil degranulation;Nicotinate metabolism;Post-translational modification: synthesis of GPI-anchored proteins			0	9.513	8	4	2	35.7	1.33061	0.148216	1.01401	2.84337	Master Protein	Q10588	ADP-ribosyl cyclase/cyclic ADP-ribose hydrolase 2	BST1
10.6486	10.5022	10.6078	11.4018	11.8868	11.512	FALSE	5		chromatin organization;dosage compensation;establishment of protein localization to chromatin;negative regulation of cell cycle G2/M phase transition;negative regulation of gene expression, epigenetic;negative regulation of histone H3-K27 methylation;negative regulation of histone H3-K4 methylation;negative regulation of histone phosphorylation;negative regulation of protein localization to chrom…	chromatin DNA binding;DNA binding;double-stranded methylated DNA binding;enzyme binding;nucleosomal DNA binding;promoter-specific chromatin binding;protein heterodimerization activity;protein kinase binding;protein serine/threonine kinase inhibitor activity;rDNA binding;RNA polymerase II core promoter sequence-specific DNA binding;RNA polymerase II regulatory region sequence-specific DNA binding;…	Barr body;condensed chromosome;extracellular exosome;nuclear chromatin;nuclear chromosome;nuclear chromosome, telomeric region;nucleolus;nucleosome;nucleus;pericentric heterochromatin;sex chromatin	Alcoholism;Necroptosis;Systemic lupus erythematosus		+	MOCK_3MB_MOCK_DMSO	2	140.251	54	48	19	39.6	2.56923	0.0367683	1.01398	6.62252	Master Protein	O75367	Core histone macro-H2A.1	MACROH2A1
8.03782	7.90809	7.82146	8.6077	9.06878	9.12748	FALSE	20		ATP biosynthetic process;cristae formation;mitochondrial ATP synthesis coupled proton transport	proton-transporting ATP synthase activity, rotational mechanism;transmembrane transporter activity	mitochondrial inner membrane;mitochondrial matrix;mitochondrial proton-transporting ATP synthase complex;mitochondrial proton-transporting ATP synthase complex, catalytic core F(1)	Alzheimer disease;Huntington disease;Metabolic pathways;Oxidative phosphorylation;Parkinson disease;Thermogenesis	Cristae formation;Formation of ATP by chemiosmotic coupling	+	MOCK_3MB_MOCK_DMSO	0	5.511	43	7	3	5.8	2.34399	0.0459135	1.0122	5.7522	Master Protein	P56381	ATP synthase subunit epsilon, mitochondrial	ATP5F1E	Mitochondrial complex V deficiency, nuclear type 3(MC5DN3) [MIM:614053]: A mitochondrial disorder with heterogeneousclinical manifestations including dysmorphic features, psychomotorretardation, hypotonia, growth retardation, cardiomyopathy,enlarged liver, hypoplastic kidneys and elevated lactate levels inurine, plasma and cerebrospinal fluid.{ECO:0000269|PubMed:20566710}. Note=The disease is cau…
7.05094	7.13031	7.37069	7.89482	8.43505	8.25833	FALSE	2		mitochondrial respiratory chain complex I assembly;mitochondrial respiratory chain complex III assembly;mitochondrial respiratory chain complex IV assembly;mitochondrion organization	ATP binding	integral component of membrane;mitochondrial respiratory chain complex III;mitochondrion		Mitochondrial protein import	+	MOCK_3MB_MOCK_DMSO	0	45.632	28	12	8	47.5	2.25813	0.0498598	1.01209	5.44653	Master Protein	Q9Y276	Mitochondrial chaperone BCS1	BCS1L	GRACILE syndrome (GRACILE) [MIM:603358]: GRACILE standsfor 'growth retardation, aminoaciduria, cholestasis, ironoverload, lactic acidosis, and early death'. It is a recessivelyinherited lethal disease characterized by fetal growthretardation, lactic acidosis, aminoaciduria, cholestasis, andabnormalities in iron metabolism. {ECO:0000269|PubMed:12215968,ECO:0000269|PubMed:17314340}. Note=The diseas…
4.30012	4.37851	4.41278	5.35755	5.42962	5.33985	FALSE	10		fucosylation;protein glycosylation	alpha-(1->3)-fucosyltransferase activity	Golgi cisterna membrane;integral component of membrane			+	MOCK_3MB_MOCK_DMSO	0	16.261	8	5	3	55.8	4.7061	0.0125864	1.01187	23.4288	Master Protein	Q495W5	Alpha-(1,3)-fucosyltransferase 11	FUT11
7.52513	7.25077	7.41024	8.06447	8.41659	8.74012	FALSE	13		mitochondrial translational elongation;mitochondrial translational termination	protein domain specific binding;RNA binding;structural constituent of ribosome	mitochondrial inner membrane;mitochondrial small ribosomal subunit;mitochondrion;nucleolus		Mitochondrial translation elongation;Mitochondrial translation initiation;Mitochondrial translation termination			0	56	41	19	12	45.3	2.0636	0.0631135	1.01168	4.80166	Master Protein	Q92665	28S ribosomal protein S31, mitochondrial	MRPS31
5.99322	6.1819	6.05745	6.77873	7.04221	7.44377	FALSE	17		mitochondrial translational elongation;mitochondrial translational termination;ribosome biogenesis;translation	RNA binding;structural constituent of ribosome	large ribosomal subunit;mitochondrial inner membrane;mitochondrial large ribosomal subunit;mitochondrion;nucleoplasm;ribonucleoprotein complex	Ribosome	Mitochondrial translation elongation;Mitochondrial translation initiation;Mitochondrial translation termination			0	19.831	20	7	4	29.3	2.13321	0.0579941	1.01071	5.02518	Master Protein	Q7Z7H8	39S ribosomal protein L10, mitochondrial	MRPL10
8.55305	8.39832	8.45656	9.41891	9.71235	9.30788	FALSE	7		cholesterol biosynthetic process;cholesterol biosynthetic process via 24,25-dihydrolanosterol;negative regulation of amyloid-beta clearance;negative regulation of protein catabolic process;negative regulation of protein secretion;oxidation-reduction process;regulation of cholesterol biosynthetic process;steroid biosynthetic process;sterol biosynthetic process;sterol metabolic process	heme binding;iron ion binding;sterol 14-demethylase activity	endoplasmic reticulum;endoplasmic reticulum membrane;integral component of membrane;membrane;organelle membrane;plasma membrane	Metabolic pathways;Steroid biosynthesis	Activation of gene expression by SREBF (SREBP);Cholesterol biosynthesis;Endogenous sterols	+	MOCK_3MB_MOCK_DMSO	0	80.167	38	23	17	56.8	2.84561	0.0279688	1.01041	7.84384	Master Protein	Q16850	Lanosterol 14-alpha demethylase	CYP51A1
8.61839	8.39189	8.48462	9.39896	9.71751	9.40854	FALSE	3		alpha-linolenic acid metabolic process;bile acid metabolic process;fatty acid beta-oxidation;fatty acid beta-oxidation using acyl-CoA oxidase;neutrophil degranulation;phenylacetate catabolic process;protein targeting to peroxisome;very long-chain fatty acid metabolic process	acetate CoA-transferase activity;acetyl-CoA C-acyltransferase activity;palmitoyl-CoA oxidase activity	cytosol;extracellular region;intracellular membrane-bounded organelle;membrane;peroxisomal matrix;peroxisome;specific granule lumen	alpha-Linolenic acid metabolism;Biosynthesis of unsaturated fatty acids;Fatty acid degradation;Fatty acid metabolism;Metabolic pathways;Peroxisome;PPAR signaling pathway;Valine, leucine and isoleucine degradation	alpha-linolenic acid (ALA) metabolism;Beta-oxidation of very long chain fatty acids;Neutrophil degranulation;Peroxisomal protein import;TYSND1 cleaves peroxisomal proteins	+	MOCK_3MB_MOCK_DMSO	0	136.4	58	38	15	44.3	2.91379	0.0256064	1.01004	8.17432	Master Protein	P09110	3-ketoacyl-CoA thiolase, peroxisomal	ACAA1
8.40088	8.34829	8.2724	8.83416	9.34207	9.86867	FALSE	2		COPII vesicle coating;endoplasmic reticulum to Golgi vesicle-mediated transport;IRE1-mediated unfolded protein response;protein exit from endoplasmic reticulum;protein secretion;regulation of COPII vesicle coating	DNA binding;GTPase activator activity;GTPase binding;guanyl-nucleotide exchange factor activity;Sar guanyl-nucleotide exchange factor activity	endoplasmic reticulum exit site;endoplasmic reticulum membrane;Golgi membrane;integral component of endoplasmic reticulum membrane;membrane;nucleus	Protein processing in endoplasmic reticulum	Cargo concentration in the ER;COPII-mediated vesicle transport;XBP1(S) activates chaperone genes			0	59.96	38	15	11	45.4	1.54346	0.11346	1.00778	3.34839	Master Protein	Q9HCU5	Prolactin regulatory element-binding protein	PREB
7.08958	6.98185	6.86171	7.87036	8.25833	7.82591	FALSE	1		peroxisome fission;peroxisome organization;protein homooligomerization;regulation of peroxisome size;signal transduction	protein homodimerization activity	integral component of peroxisomal membrane;membrane;mitochondrion;peroxisomal membrane;peroxisome;protein-containing complex	Peroxisome		+	MOCK_3MB_MOCK_DMSO	0	14.678	11	4	3	28.4	2.56704	0.0367683	1.00716	6.61352	Master Protein	O96011	Peroxisomal membrane protein 11B	PEX11B	Peroxisome biogenesis disorder 14B (PBD14B) [MIM:614920]:An autosomal recessive peroxisome biogenesis disordercharacterized clinically by mild intellectual disability,congenital cataracts, progressive hearing loss, andpolyneuropathy. Additionally, recurrent migraine-like episodesfollowing mental stress or physical exertion, not a common featurein peroxisome disorders, are observed.{ECO:0000269|Pu…
3.43296	3.15381	2.98185	3.9542	4.47249	4.16189	FALSE	1		antigen processing and presentation of exogenous peptide antigen via MHC class I, TAP-dependent;calcium ion regulated exocytosis;cellular response to interferon-gamma;exocytosis;Golgi to plasma membrane protein transport;membrane fusion;membrane organization;negative regulation of secretion by cell;positive regulation of receptor recycling;protein-containing complex assembly;retrograde transport,…	syntaxin-1 binding	apical plasma membrane;cell junction;cell surface;clathrin-coated vesicle;clathrin-coated vesicle membrane;cytosol;integral component of membrane;integral component of synaptic vesicle membrane;intracellular;intracellular membrane-bounded organelle;neuron projection;perinuclear region of cytoplasm;phagocytic vesicle membrane;plasma membrane;recycling endosome;recycling endosome membrane;secretory…	Phagosome;SNARE interactions in vesicular transport	Cargo recognition for clathrin-mediated endocytosis;Clathrin-mediated endocytosis;ER-Phagosome pathway;Retrograde transport at the Trans-Golgi-Network			0	35.288	40	10	1	11.3	2.13651	0.0578127	1.00665	5.03596	Master Protein	Q15836	Vesicle-associated membrane protein 3	VAMP3
8.04166	7.83794	7.87036	8.54921	8.8205	9.39746	FALSE	12		macroautophagy;necroptotic process;negative regulation of cold-induced thermogenesis	GTPase activator activity;phosphatase activity;protein serine/threonine phosphatase activity;protein-containing complex binding	integral component of membrane;mitochondrial outer membrane;mitochondrion	Mitophagy - animal;Necroptosis;TNF signaling pathway	Receptor Mediated Mitophagy			0	34.623	27	12	7	32	1.75541	0.0876334	1.00573	3.89858	Master Protein	Q96HS1	Serine/threonine-protein phosphatase PGAM5, mitochondrial	PGAM5
3.96347	4.05311	3.88753	5.0268	4.96347	4.926	FALSE	11		antigen processing and presentation of exogenous peptide antigen via MHC class II;proteolysis;proteolysis involved in cellular protein catabolic process	cysteine-type endopeptidase activity	extracellular exosome;extracellular space;extracellular vesicle;lysosomal lumen;lysosome	Apoptosis;Lysosome	MHC class II antigen presentation	+	MOCK_3MB_MOCK_DMSO	0	8.813	5	3	3	53.3	4.23978	0.0133496	1.00405	17.8743	Master Protein	Q9UBX1	Cathepsin F	CTSF	Ceroid lipofuscinosis, neuronal, 13 (CLN13) [MIM:615362]:A form of neuronal ceroid lipofuscinosis characterized by adultonset of progressive cognitive decline and motor dysfunctionleading to dementia and often early death. Some patients developseizures. Neuronal ceroid lipofuscinoses are progressiveneurodegenerative, lysosomal storage diseases characterized byintracellular accumulation of autoflu…
4.79181	4.94486	4.60288	5.25927	5.70044	6.3906	FALSE	11;CHR_HG2217_PATCH		carbohydrate transport;gluconeogenesis;glucose homeostasis;glucose metabolic process;glucose-6-phosphate transport;phosphate ion transmembrane transport	glucose 6-phosphate:inorganic phosphate antiporter activity;glucose-6-phosphate transmembrane transporter activity;transporter activity	endoplasmic reticulum;endoplasmic reticulum membrane;integral component of endoplasmic reticulum membrane;integral component of membrane;membrane	Carbohydrate digestion and absorption	Gluconeogenesis;Glycogen storage disease type Ib (SLC37A4)			0	6.88	7	2	2	46.3	1.36388	0.143136	1.00358	2.91955	Master Protein	O43826	Glucose-6-phosphate exchanger SLC37A4	SLC37A4	Glycogen storage disease 1B (GSD1B) [MIM:232220]: Ametabolic disorder characterized by impairment of terminal stepsof glycogenolysis and gluconeogenesis. Patients manifest a widerange of clinical symptoms and biochemical abnormalities,including hypoglycemia, severe hepatomegaly due to excessiveaccumulation of glycogen, kidney enlargement, growth retardation,lactic acidemia, hyperlipidemia, and hy…
8.49865	8.34607	8.2738	9.13366	9.48965	9.50243	FALSE	10		calcium import into the mitochondrion;calcium ion import;defense response;mitochondrial calcium ion homeostasis;mitochondrial calcium ion transmembrane transport;positive regulation of mitochondrial calcium ion concentration;protein homooligomerization	calcium ion binding;identical protein binding;protein heterodimerization activity	calcium channel complex;integral component of mitochondrial membrane;intracellular;mitochondrial inner membrane;mitochondrial intermembrane space;mitochondrion;uniplex complex		Mitochondrial calcium ion transport;Processing of SMDT1	+	MOCK_3MB_MOCK_DMSO	0	29.653	16	12	8	54.3	2.72148	0.0315257	1.00241	7.27271	Master Protein	Q9BPX6	Calcium uptake protein 1, mitochondrial	MICU1	Myopathy with extrapyramidal signs (MPXPS) [MIM:615673]:An autosomal recessive disorder characterized by early-onsetproximal muscle weakness with a static course and moderately togrossly elevated serum creatine kinase levels accompanied bylearning difficulties. Most patients develop subtle extrapyramidalmotor signs that progress to a debilitating disorder ofinvoluntary movement with variable feat…
5.01346	4.93546	4.91169	5.90207	6.11894	5.84549	FALSE	2		dGTP metabolic process;guanosine metabolic process;negative regulation of neuron projection development;protein phosphorylation;purine deoxyribonucleoside metabolic process;purine-containing compound salvage	ATP binding;deoxyguanosine kinase activity;deoxynucleoside kinase activity;nucleoside kinase activity	cytoplasm;cytosol;mitochondrial matrix;mitochondrion;nucleus	Metabolic pathways;Purine metabolism	Purine salvage	+	MOCK_3MB_MOCK_DMSO	0	3.992	5	2	2	32	3.45355	0.0225037	1.00196	11.2803	Master Protein	Q16854	Deoxyguanosine kinase, mitochondrial	DGUOK	Mitochondrial DNA depletion syndrome 3 (MTDPS3)[MIM:251880]: A disorder due to mitochondrial dysfunctioncharacterized by onset in infancy of progressive liver failure,hypoglycemia, increased lactate in body fluids, and neurologicabnormalities including hypotonia, encephalopathy, peripheralneuropathy. Affected tissues show both decreased activity of themtDNA-encoded respiratory chain complexes and…
6.06824	5.95187	5.6837	6.81506	7.3906	6.49506	FALSE	9		epidermis development;glucosylceramide biosynthetic process;glycosphingolipid biosynthetic process;glycosphingolipid metabolic process	ceramide glucosyltransferase activity;dihydroceramide glucosyltransferase activity	Golgi membrane;integral component of membrane;membrane	Metabolic pathways;Sphingolipid metabolism	Glycosphingolipid metabolism			0	13.364	9	3	3	44.8	1.60264	0.105339	0.998971	3.49689	Master Protein	Q16739	Ceramide glucosyltransferase	UGCG
7.19771	6.88874	6.90207	7.60881	7.96405	8.41066	FALSE	15		DNA damage response, detection of DNA damage;maturation of SSU-rRNA from tricistronic rRNA transcript (SSU-rRNA, 5.8S rRNA, LSU-rRNA);mitochondrial translation;mitochondrial translational elongation;mitochondrial translational termination;ribosomal small subunit assembly;translation	mRNA 5'-UTR binding;RNA binding;small ribosomal subunit rRNA binding;structural constituent of ribosome	mitochondrial inner membrane;mitochondrial small ribosomal subunit;mitochondrion	Ribosome	Mitochondrial translation elongation;Mitochondrial translation initiation;Mitochondrial translation termination			0	26.779	28	6	4	20.6	1.77307	0.0865029	0.998333	3.94683	Master Protein	P82912	28S ribosomal protein S11, mitochondrial	MRPS11
11.3533	11.1842	11.2308	12.0706	12.3538	12.3375	FALSE	5		alpha-linolenic acid metabolic process;androgen metabolic process;bile acid biosynthetic process;estrogen metabolic process;fatty acid beta-oxidation;fatty acid beta-oxidation using acyl-CoA oxidase;medium-chain fatty-acyl-CoA metabolic process;osteoblast differentiation;protein targeting to peroxisome;Sertoli cell development;very long-chain fatty acid metabolic process;very long-chain fatty-acy…	17-beta-hydroxysteroid dehydrogenase (NAD+) activity;3alpha,7alpha,12alpha-trihydroxy-5beta-cholest-24-enoyl-CoA hydratase activity;3-hydroxyacyl-CoA dehydrogenase activity;isomerase activity;long-chain-enoyl-CoA hydratase activity;protein homodimerization activity;signaling receptor binding	cytosol;membrane;peroxisomal matrix;peroxisomal membrane;peroxisome	Biosynthesis of unsaturated fatty acids;Fatty acid metabolism;Metabolic pathways;Peroxisome;Primary bile acid biosynthesis	alpha-linolenic acid (ALA) metabolism;Beta-oxidation of pristanoyl-CoA;Beta-oxidation of very long chain fatty acids;Peroxisomal protein import;Synthesis of bile acids and bile salts via 7alpha-hydroxycholesterol;TYSND1 cleaves peroxisomal proteins	+	MOCK_3MB_MOCK_DMSO	0	294.71	56	92	36	79.6	3.16906	0.0241588	0.997906	9.52782	Master Protein	P51659	Peroxisomal multifunctional enzyme type 2	HSD17B4	D-bifunctional protein deficiency (DBPD) [MIM:261515]:Disorder of peroxisomal fatty acid beta-oxidation.{ECO:0000269|PubMed:10400999, ECO:0000269|PubMed:10671535,ECO:0000269|PubMed:11743515, ECO:0000269|PubMed:9482850}. Note=Thedisease is caused by mutations affecting the gene represented inthis entry.Perrault syndrome 1 (PRLTS1) [MIM:233400]: A sex-influenced disorder characterized by sensorineu…
5.8125	5.69209	5.61176	6.17393	6.79701	7.13853	FALSE	7				integral component of membrane					0	8.358	6	3	3	62.9	1.58813	0.107049	0.997705	3.46011	Master Protein	Q96SK2	Transmembrane protein 209	TMEM209
7.15178	6.88753	7.04767	7.72792	8.08799	8.26397	FALSE	11		mitochondrial translational elongation;mitochondrial translational termination		mitochondrial inner membrane;mitochondrial large ribosomal subunit;mitochondrial ribosome;mitochondrion		Mitochondrial translation elongation;Mitochondrial translation initiation;Mitochondrial translation termination	+	MOCK_3MB_MOCK_DMSO	0	15.876	15	5	3	23.9	2.32548	0.0469338	0.997638	5.68515	Master Protein	Q96GC5	39S ribosomal protein L48, mitochondrial	MRPL48
6.63081	6.63807	6.58646	7.30378	7.4271	8.11686	FALSE	6		alanyl-tRNA aminoacylation;mitochondrial alanyl-tRNA aminoacylation;mitochondrial respiratory chain complex assembly;tRNA modification	alanine-tRNA ligase activity;amino acid binding;ATP binding;tRNA binding;zinc ion binding	mitochondrion	Aminoacyl-tRNA biosynthesis	Mitochondrial tRNA aminoacylation			0	53.158	19	17	15	107.3	1.76864	0.0867621	0.997466	3.9347	Master Protein	Q5JTZ9	Alanine--tRNA ligase, mitochondrial	AARS2	Combined oxidative phosphorylation deficiency 8 (COXPD8)[MIM:614096]: A mitochondrial disease characterized by a lethalinfantile hypertrophic cardiomyopathy, generalized muscledysfunction and some neurologic involvement. The liver is notaffected. {ECO:0000269|PubMed:21549344}. Note=The disease iscaused by mutations affecting the gene represented in this entry.Leukoencephalopathy, progressive, wit…
6.07039	6.01569	5.85798	6.77215	7.07146	7.0917	FALSE	7		arachidonic acid metabolic process;arachidonic acid secretion;cell death;fatty acid metabolic process;linoleic acid metabolic process;phosphatidylcholine acyl-chain remodeling;phosphatidylcholine catabolic process;phosphatidylethanolamine acyl-chain remodeling;phosphatidylethanolamine catabolic process;prostaglandin biosynthetic process	ATP binding;calcium-independent phospholipase A2 activity;lysophospholipase activity;phospholipase A2 activity	endoplasmic reticulum membrane;Golgi membrane;integral component of membrane;intracellular;membrane;perinuclear region of cytoplasm;peroxisomal membrane;peroxisome		Acyl chain remodelling of PC;Acyl chain remodelling of PE	+	MOCK_3MB_MOCK_DMSO	0	23.868	8	7	6	88.4	2.92224	0.0253129	0.997082	8.21616	Master Protein	Q9NP80	Calcium-independent phospholipase A2-gamma	PNPLA8	Mitochondrial myopathy with lactic acidosis (MMLA)[MIM:251950]: An autosomal recessive disorder characterized byprogressive muscle weakness, hypotonia, seizures, poor weightgain, lactic acidosis, and elevated serum pyruvate concentration.Some patients manifest growth failure and moderate neuraldeafness. {ECO:0000269|PubMed:25512002}. Note=The disease iscaused by mutations affecting the gene repre…
10.4878	10.3122	10.2397	11.3903	11.6668	10.9722	FALSE	2		prenylated protein catabolic process;prenylcysteine catabolic process;prenylcysteine metabolic process	chloride-transporting ATPase activity;prenylcysteine oxidase activity	extracellular exosome;lysosome;plasma membrane;very-low-density lipoprotein particle	Terpenoid backbone biosynthesis				0	168.038	50	58	21	56.6	2.01069	0.0675723	0.996506	4.63688	Master Protein	Q9UHG3	Prenylcysteine oxidase 1	PCYOX1
6.74147	6.59246	6.62936	7.31016	7.58571	8.05637	FALSE	3		endoplasmic reticulum to Golgi vesicle-mediated transport;negative regulation of cell proliferation;protein glycosylation;protein transport;retrograde vesicle-mediated transport, Golgi to endoplasmic reticulum	identical protein binding	Golgi apparatus;Golgi cisterna membrane;Golgi membrane;integral component of membrane;nucleus		COPI-mediated anterograde transport			0	27.515	20	8	4	38.2	1.95888	0.0709543	0.99632	4.47961	Master Protein	Q12893	Transmembrane protein 115	TMEM115
7.85362	7.64458	7.52748	8.49065	8.87406	8.6471	FALSE	20		acyl-CoA metabolic process;alpha-linolenic acid metabolic process;bile acid biosynthetic process;dicarboxylic acid catabolic process;fatty acid beta-oxidation using acyl-CoA oxidase;fatty acid catabolic process;negative regulation of CD4 biosynthetic process;peroxisome fission;protein targeting to peroxisome;viral process	acetyl-CoA hydrolase activity;acyl-CoA hydrolase activity;carboxylic ester hydrolase activity;choloyl-CoA hydrolase activity;CoA hydrolase activity;medium-chain acyl-CoA hydrolase activity;palmitoyl-CoA hydrolase activity;signaling receptor binding	cytosol;peroxisomal matrix	Metabolic pathways;Peroxisome;Primary bile acid biosynthesis	alpha-linolenic acid (ALA) metabolism;Beta-oxidation of pristanoyl-CoA;Beta-oxidation of very long chain fatty acids;Peroxisomal protein import;Synthesis of bile acids and bile salts via 7alpha-hydroxycholesterol	+	MOCK_3MB_MOCK_DMSO	0	23.997	18	6	5	35.9	2.60975	0.034978	0.995378	6.79041	Master Protein	O14734	Acyl-coenzyme A thioesterase 8	ACOT8
6.88631	6.83289	7.05094	7.63952	7.54381	8.5691	FALSE	17		D-xylose metabolic process;glucose metabolic process;glucuronate catabolic process to xylulose 5-phosphate;NADP metabolic process;oxidation-reduction process;protein homotetramerization;xylulose metabolic process	carbonyl reductase (NADPH) activity;identical protein binding;L-xylulose reductase (NAD+) activity;L-xylulose reductase (NADP+) activity;oxidoreductase activity, acting on NAD(P)H, quinone or similar compound as acceptor	brush border;cytoplasmic microtubule;extracellular exosome;microvillus;nucleus;plasma membrane	Metabolic pathways;Pentose and glucuronate interconversions	Essential pentosuria;Formation of xylulose-5-phosphate			0	23.749	26	7	5	25.9	1.39034	0.13916	0.994096	2.98081	Master Protein	Q7Z4W1	L-xylulose reductase	DCXR	Pentosuria (PNTSU) [MIM:260800]: An inborn error ofmetabolism characterized by excessive urinary excretion of L-xylulose. {ECO:0000269|PubMed:11882650,ECO:0000269|PubMed:22042873, ECO:0000269|PubMed:4392213}. Note=Thedisease is caused by mutations affecting the gene represented inthis entry.
9.08321	9.10303	9.11452	9.77512	10.0311	10.4746	FALSE	1		fatty acid beta-oxidation;fatty acid biosynthetic process;peroxisomal long-chain fatty acid import;peroxisome organization;response to drug;response to organic cyclic compound;transmembrane transport;very long-chain fatty acid catabolic process	ATP binding;ATPase activity;ATPase activity, coupled to transmembrane movement of substances;long-chain fatty acid transporter activity;protein homodimerization activity;protein self-association	cytosol;integral component of membrane;intracellular membrane-bounded organelle;membrane;mitochondrion;peroxisomal matrix;peroxisomal membrane;peroxisome	ABC transporters;Peroxisome	ABC transporters in lipid homeostasis			0	57.13	25	24	15	75.4	2.08092	0.0618374	0.993351	4.85653	Master Protein	P28288	ATP-binding cassette sub-family D member 3	ABCD3	Congenital bile acid synthesis defect 5 (CBAS5)[MIM:616278]: An autosomal recessive disorder characterized byhepatosplenomegaly, hepatic fibrosis, progressive liver failure,and accumulation of peroxisomal C27-bile acid intermediates inplasma. {ECO:0000269|PubMed:25168382}. Note=The disease is causedby mutations affecting the gene represented in this entry.
7.17692	7.03342	7.04767	7.67807	7.97269	8.58571	FALSE	4			protein homodimerization activity	endosome;integral component of membrane;late endosome;lysosomal membrane;lysosome;nucleoplasm;perinuclear region of cytoplasm					0	27.865	17	7	4	30.9	1.66626	0.097408	0.992822	3.66082	Master Protein	Q8IY95	Transmembrane protein 192	TMEM192
8.29462	8.12102	8.1267	9.17193	9.54824	8.79669	FALSE	10		calcium import into the mitochondrion;calcium-mediated signaling;glucose homeostasis;mitochondrial calcium ion homeostasis;mitochondrial calcium ion transmembrane transport;positive regulation of insulin secretion;positive regulation of mitochondrial calcium ion concentration;protein complex oligomerization	calcium channel activity;identical protein binding;uniporter activity	calcium channel complex;integral component of mitochondrial inner membrane;mitochondrial inner membrane;mitochondrion;uniplex complex	Calcium signaling pathway;Cellular senescence;NOD-like receptor signaling pathway	Mitochondrial calcium ion transport;Processing of SMDT1			0	62.625	36	17	11	39.8	1.93902	0.0721401	0.991507	4.42038	Master Protein	Q8NE86	Calcium uniporter protein, mitochondrial	MCU
10.7984	10.7381	10.5624	11.6489	11.9646	11.4591	FALSE	15		2-oxoglutarate metabolic process;carbohydrate metabolic process;glyoxylate cycle;isocitrate metabolic process;NADP biosynthetic process;NADP metabolic process;negative regulation of glial cell migration;negative regulation of glial cell proliferation;negative regulation of matrix metallopeptidase secretion;tricarboxylic acid cycle	isocitrate dehydrogenase (NADP+) activity;magnesium ion binding;NAD binding;protein homodimerization activity	cytosol;extracellular exosome;mitochondrial matrix;mitochondrion;peroxisome	2-Oxocarboxylic acid metabolism;Biosynthesis of amino acids;Carbon metabolism;Citrate cycle (TCA cycle);Glutathione metabolism;Metabolic pathways;Peroxisome	Citric acid cycle (TCA cycle);Transcriptional activation of mitochondrial biogenesis	+	MOCK_3MB_MOCK_DMSO	1	153.641	55	60	23	50.9	2.42708	0.0423651	0.991204	6.0613	Master Protein	P48735	Isocitrate dehydrogenase [NADP], mitochondrial	IDH2	D-2-hydroxyglutaric aciduria 2 (D2HGA2) [MIM:613657]: Aneurometabolic disorder causing developmental delay, epilepsy,hypotonia, and dysmorphic features. Both a mild and a severephenotype exist. The severe phenotype is homogeneous and ischaracterized by early infantile-onset epileptic encephalopathyand cardiomyopathy. The mild phenotype has a more variableclinical presentation. Diagnosis is based …
7.57894	7.36282	7.46434	8.08587	8.42501	8.86481	FALSE	2		mitochondrial translational elongation;mitochondrial translational termination		mitochondrial inner membrane;mitochondrial large ribosomal subunit;mitochondrion		Mitochondrial translation elongation;Mitochondrial translation initiation;Mitochondrial translation termination			0	19.165	47	6	5	12.1	1.87414	0.0773169	0.98986	4.23079	Master Protein	Q96EL3	39S ribosomal protein L53, mitochondrial	MRPL53
8.73098	8.53411	8.62607	9.34274	9.72127	9.79653	FALSE	7		centrosome localization;cytoskeletal anchoring at nuclear membrane;meiotic attachment of telomere to nuclear envelope;nuclear envelope organization;nuclear matrix anchoring at nuclear membrane;nucleokinesis involved in cell motility in cerebral cortex radial glia guided migration;ossification;response to mechanical stimulus;spermatogenesis;synapsis	lamin binding;protein membrane anchor	cytoplasm;integral component of nuclear inner membrane;intracellular membrane-bounded organelle;meiotic nuclear membrane microtubule tethering complex;nuclear envelope;nuclear membrane		Meiotic synapsis	+	MOCK_3MB_MOCK_DMSO	0	50.923	21	17	14	90	2.54743	0.0377444	0.989792	6.53368	Master Protein	O94901	SUN domain-containing protein 1	SUN1
6.60437	6.27053	6.4545	7.56529	7.62425	7.10748	FALSE	22		adrenal gland development;aging;anion transport;apoptotic process;behavioral response to pain;C21-steroid hormone biosynthetic process;cell proliferation;cellular hypotonic response;cellular response to lipopolysaccharide;cellular response to zinc ion;chloride transport;contact inhibition;glial cell migration;heme biosynthetic process;maintenance of protein location in mitochondrion;negative regu…	androgen binding;benzodiazepine receptor activity;cholesterol binding;cholesterol transporter activity;ion channel binding	endoplasmic reticulum;extracellular exosome;integral component of membrane;mitochondrial outer membrane	Cholesterol metabolism;Human T-cell leukemia virus 1 infection;Neuroactive ligand-receptor interaction	Pregnenolone biosynthesis			0	3.193	5	3	1	18.8	2.1902	0.0540715	0.989206	5.21408	Master Protein	P30536	Translocator protein	TSPO
8.1819	8.09698	8.03287	8.65392	8.89996	9.72093	FALSE	17		apoptotic process;negative regulation of anoikis;negative regulation of gene expression;positive regulation of anoikis	aminoacyl-tRNA hydrolase activity	cytosol;membrane;mitochondrion		Ub-specific processing proteases			0	51.072	53	11	6	19.2	1.41343	0.134256	0.987687	3.0348	Master Protein	Q9Y3E5	Peptidyl-tRNA hydrolase 2, mitochondrial	PTRH2	Neurologic, endocrine, and pancreatic disease,multisystem, infantile-onset (IMNEPD) [MIM:616263]: A progressivemultisystem disease characterized by a variety of neurologic,endocrine, and, in some patients, pancreatic features. Variableclinical symptoms include global developmental delay, hypotonia,hearing loss, ataxia, hyporeflexia, facial dysmorphism,hypothyroidism, and pancreatic insufficiency.…
9.37417	9.29278	9.34784	9.88203	10.1005	10.9953	FALSE	2		cellular response to interferon-beta;cellular response to oxidative stress;liver regeneration;mitochondrial mRNA catabolic process;mitochondrial mRNA polyadenylation;mitochondrial RNA 3'-end processing;mitochondrial RNA 5'-end processing;mitochondrial RNA catabolic process;mitochondrial RNA processing;mitochondrion morphogenesis;mitotic cell cycle arrest;mRNA catabolic process;negative regulation…	3'-5'-exoribonuclease activity;miRNA binding;poly(G) binding;poly(U) RNA binding;polyribonucleotide nucleotidyltransferase activity;RNA binding	cytoplasm;cytosol;endoplasmic reticulum membrane;mitochondrial degradosome;mitochondrial intermembrane space;mitochondrion;nucleus;polysomal ribosome	RNA degradation				0	97.113	33	34	22	85.9	1.35235	0.145274	0.98768	2.89304	Master Protein	Q8TCS8	Polyribonucleotide nucleotidyltransferase 1, mitochondrial	PNPT1	Combined oxidative phosphorylation deficiency 13(COXPD13) [MIM:614932]: A mitochondrial disorder characterized byearly onset severe encephalomyopathy, dystonia, choreoathetosis,bucofacial dyskinesias and combined mitochondrial respiratorychain deficiency. Nerve conductions velocities are decreased.Levels of plasma and cerebrospinal fluid lactate are increased.{ECO:0000269|PubMed:23084291}. Note=T…
[truncated: 278 more rows]

## Sheet: Downregulated
MOCK_DMSO_1	MOCK_DMSO_2	MOCK_DMSO_3	MOCK_3MB_1	MOCK_3MB_2	MOCK_3MB_3	Contaminant	Chromosome	Modifications	GOBP name	GOMF name	GOCC name	KEGG pathway name	Reactome name	Student's T-test Significant MOCK_3MB_MOCK_DMSO	Student's T-test significant	# Razor Peptides	Sum PEP Score	Coverage [%]	# PSMs	# Unique Peptides	MW [kDa]	-Log Student's T-test p-value MOCK_3MB_MOCK_DMSO	Student's T-test q-value MOCK_3MB_MOCK_DMSO	Student's T-test Difference MOCK_3MB_MOCK_DMSO	Student's T-test Test statistic MOCK_3MB_MOCK_DMSO	Master	Accession	Description	Gene Name	Uniprot disease
[truncated: 265 more rows]

[truncated: 2 more sheets: Perseus Out Mix1 Repeat, RAW_Perseus Out Mix1 Repeat]
